# Supplementary material for: Proteomic Analysis of Human Skin Treated with Larval Schistosome Peptidases Reveals Distinct Invasion Strategies among Species of Blood Flukes
Source: PLoS Negl Trop Dis. 2011 Sep 27;5(9):e1337. doi: 10.1371/journal.pntd.0001337 (PMC3181243; doi:10.1371/journal.pntd.0001337)
Supplement: Table S1 — Complete list of schistosome cathepsin B sequences. All available schistosome cathepsin B isoforms from S. mansoni and S. japonicum were compiled from GenBank and their respective annotation websites. For each, the name used for this study, previous identifiers, and the full amino acid sequence are listed. Active site residues are highlighted in red. S. mansoni sequences are highlighted in pink, and S. japonicum sequences are highlighted in blue. (XLS) [file pntd.0001337.s005.xls]

## Sheet: Sheet1
New name	Other identifiers	Protein Sequence
S.mansoni CB2	SmCB2	MNQYSCYLLQLYIIILLSYGTLNEIDARRHKRMYQPLSMELINFINYEANTTWKAAPTTRFRTVSDIRRM
	Smp_141610	LGALPDPNGEQLETLCTGYISDELPKSFDARVEWPHCPSISEIRDQSSCGSCWAFGAVEAMSDRICIKSK
	gi|18181863|emb|CAC85211.2|	GKHKPFLSAENLVSCCSSCGMGCNGGFPHSAWLYWKNQGIVTGDLYNTTNGCQPYEFPPCEHHVIGPLPS
	cathepsin B endopeptidase [Schistosoma mansoni]	CDGDVETPSCKTNCQPGYNIPYEKDKWYGEKVYRIHSNPEAIMLELMRNGPVEVDFEVYADFPNYKSGVY
		QHVSGALLGGHAVRLLGWGEENNVPYWLIANSWNSDWGDKGYFKIVRGKNECGIESDVNAGIPKIKN
S.mansoni CB1a.4	SmCB1a.4	MNYLDMLTSVLCIASLITHLDAHISIKNEKFKPLSDDIIS
	Smp_067060	YINEHPNAGWRAEKSNRFHSLDDARIQMGARREEPDLRRK
	gi|22531389|emb|CAD44625.1|	RRPTVDHNEWNVEIPSNFDSRKKWPGCKSIATIRDQSRCG
	cathepsin B1 isotype 2 [Schistosoma mansoni]	SCWAFGAVEAMSDRSCIQSGGKQNVELSAVDLLSCCESCG
		LGCEGGILGPAWDFWVKEGIVTGSSKENHTGCEPYPFPKC
		EHHTKGKYPPCGSKIYKTPRCKQTCQKKYKTPYTQDKHRG
		KSSYNVKNDEKAIQKEIMKYGPVEASFTVYEDFLNYKSGI
		YKHITGEALGGHAIRIIGWGVENKTPYWLIANSWNEDWGE
		NGYFRIVRGRDECFIESEVIAGQIN
S.mansoni CB1a.2	SmCB1a.2	MLTSILCIASLITFLEAHISVKNEKFEPLSDDIISYINEHPNAGWRAEKSNRFHSLDDARIQMGARREEP
	Smp_103610	DLRRTRRPTVDHNDWNVEIPSSFDSRKKWPRCKSIATIRDQSRCGSCWAFGAVEAMSDRSCIQSGGKQNV
	gi|227284436|emb|CAY16997.1|	ELSAVDLLSCCESCGLGCEGGILGPAWDYWVKEGIVTGSSKENHTGCEPYPFPKCEHHTKGKYPPCGSKI
	gi|256052329|ref|XP_002569725.1|	YKTPRCKQTCQKKYKTPYTQDKHRGKSSYNVKNDEKAIQKEIMKYGPVEAGFTVYEDFLNYKSGIYKHIT
	gi|256090368|ref|XP_002581167.1|	GETLGGHAIRIIGWGVENKTPYWLIANSWNEDWGENGYFRIVRGRDECSIESEVTAGRIN
	gi|22531387|emb|CAD44624.1|
	cathepsin B1 isotype 1 [Schistosoma mansoni]
S.mansoni CB1a.3	SmCB1a.3	MLTSILCIASLITFLEAHISVKNEKFEPLSDDIISYINEHPNAGWRAEKSNRFHSLDDARIQMGARREEP
	gi|160950|gb|AAA29865.1|	DLRRKRRPTVDHNDWNVEIPSNFDSRKKWPGCKSIATIRDQSRCGSCWSFGAVEAMSDRSCIQSGGKQNV
	cathepsin B [Schistosoma mansoni]	ELSAVDLLTCCESCGLGCEGGILGPAWDYWVKEGIVTASSKENHTGCEPYPFPKCEHHTKGKYPPCGSKI
		YNTPRCKQTCQRKYKTPYTQDKHRGKSSYNVKNDEKAIQKEIMKYGPVEASFTVYEDFLNYKSGIYKHIT
		GEALGGHAIRIIGWGVENKTPYWLIANSWNEDWGENGYFRIVRGRDECSIESEVIAGRIN
incomplete sequence	SjCB4	MNLLPIINLILLILIKNSCYALHQYDRQFPPLSDELITFINKQPNIEWKADRTTRFTSIHHAKSMMGVLL
	gi|29840882|gb|AAP05883.1| similar to X70968	NRVDQHKLHHPIIHHNDINIKLPKYFDSRKYWKNCSSIRTIRDQSSCGSCWAFGAVESMSDRICIHSKGR
	cathepsin B in Schistosoma japonicum	ISIELSAVNLLSCCSRCGFGCNGGIPGMAWDYWKDEGIVTGGSNETHTGCQPYPFPECIHHSTSINHSSC
		EVKYYSTPECYQTCQPDYAIQYENDKYYGKSSYYVTSDEVSIMKEILLNGPVEATFYVYDDFLNYKTGVY
		KYVTGSLLGGHAIRITWLGCIHIESYTILVMC
S.japonicum CB1a.1	SjCB1a.1	MLKIAVYIVSLFTFLEAHVTTRNNQRIEPLSDEMISFINEHPDAGWKADKSDRFHSLDDARILMGARKED
	gi|11167|emb|CAA50305.1|	AEMKRNRRPTVDHHDLNVEIPSQFDSRKKWPHCKSISQIRDQSRCGSCWAFGAVEAMTDRICIQSGGGQS
	cathepsin B [Schistosoma japonicum]	AELSALDLISCCKDCGDGCQGGFPGVAWDYWVKRGIVTGGSKENHTGCQPYPFPKCEHHTKGKYPACGTK
		IYKTPQCKQTCQKGYKTPYEQDKHYGDESYNVQNNEKVIQRDIMMYGPVEAAFDVYEDFLNYKSGIYRHV
		TGSIVGGHAIRIIGWGVEKRTPYWLIANSWNEDWGEKGLFRMVRGRDECSIESDVVAGLIKT
S.japonicum CB(S)1a.34	SjCB(S)1a.34	MLKIAVYIVSLFTLLEAHVTTRNNERIEPLSDEMISFINEHPNAGWKADKSDRFHSVDDARFLLGGRKED
	gi|226474184|emb|CAX71578.1|	PNLREKRRPTVDHHDLNVEIPSHFDSRKKWPRCKSISQIRDQSQCGSSWAVSAVGAMSDRICIQSGGKQS
	Cathepsin B-like cysteine proteinase precursor [Schistosoma japonicum]	VELSAVDLISCCKYCGSGCDGGFLGPSWDYWVLRGIVTGGSKENHTGCRPYPFPKCDHFVKGKYRACGDK
		LYKTPQCNQTCQKGYNTSYEQDKHYGGFSYNVLSVESVIQKDIMVHGPVEAYLEIYEDFLNYKSGIYRYT
		TGKYISGHAVRLIGWGVENGTAYWLAANTWNEDWGEKGYFRIVRGRNECLIESEIAAGLIKS
S.japonicum CB(S)1a.27	SjCB(S)1a.27	MLKIAVYIVSLFNLLEAHVTTRNNERIEPLSDEMISFINEHPNAGWKADKSDRFHSVDDARILLGGRRED
	gi|226474182|emb|CAX71577.1|	PNLREKRRPTVDHHDLNVEIPSHFDSRKKWPRCKSISQIRDQSQCGSSWAVSAVGAMSDRICIQSGGKQS
	Cathepsin B-like cysteine proteinase precursor [Schistosoma japonicum]	VELSAVDLISCCKYCGSGCDGGFLGPSWDYWVLRGIVTGGSKENHTSCRPYPFPKCDHFVKGKYRACGDK
		LYETPQCKQTCQKGYNTSYEQDKHYGGFSYNVLSVESVIQKDIMMHGPVEAYLEIYEDFLNYKSGIYRYT
		TGQFISGHAVRLIGWGVENGTAYWLAANTWNEDWGEKGYFRIVRGRNECSIESEIAAGLIKS
S.japonicum CB(S)1a.28	SjCB(S)1a.28	MLKIAVYIVSLFNLLEAHVTTRNNERIEPLSDEMISFINEHPNAGWKADKSDRFHSVDDARILLGGRRED
	gi|226474180|emb|CAX71576.1|	PNLREKRRPTVDHHDLNVEIPSHFDSRKKWPRCKSISQIRDQSQCGSSWAVSAVGAMSDRICIQSGGKQS
	Cathepsin B-like cysteine proteinase precursor [Schistosoma japonicum]	VELSAVDLISCCKYCGSGCDGGFLGPSWDYWVLRGIVTGGSKENHTGCRPYPFPKCDHFVKGKYRACGDK
		LYETPQCKQTCQKGYNTSYEQDKHYGGFSYNVLSVESVIQKDIMMHGPVEAYLEIYEDFLNYKSGIYRYT
		TGQFISGHAVRLIGWGVENGTAYWLAANTWNEDWGEKGYFRIVRGRNECSIESEIAAGLIKS
S.japonicum CB(S)1a.19	SjCB(S)1a.14	MLNIAFCIVSLSTLLEAHVTTRNNERIEPLSDEMISFINEHPNAGWKADKSDRFHSVDDARILLGGRRED
	gi|226474178|emb|CAX71575.1|	PNLREKRRPTVDHHDLNVEIPSHFDSRKKWPRCKSISQIRDQSQCGSSWAVSAVGAMSDRICIQSGGKQS
	Cathepsin B-like cysteine proteinase precursor [Schistosoma japonicum]	VELSAVDLISCCKYCGSGCDGGFLGPSWDYWVLRGIVTGGSKENHTGCRPYPFPKCDHFVKGKYRACGDK
		LYKTPQCNQTCQKGYNTSYEQDKHYGGFSYNVLSVESVIQKDIMMHGPVEAYLEIYEDFLNYKSGIYRYT
		TGQFISGHAVRLIGWGVENGTAYWLAANTWNEDWGEKGYFRIVRGRNECSIESEIAAGRIKS
S.japonicum CB(S)1a.35	SjCB(S)1a.35	MLKIAVYIVSLFTLLEAHVTTRNNERIEPLSDEMISFINEHPNAGWKADKSDRFHSVDDARFLLGGRKED
	gi|226474176|emb|CAX71574.1|	PNLREKRRPTVDHHDLNVEIPSHFDSRKKWPRCKSISQIRDQSQCGSSWAVSAVGAMSDRICIQSGGKQS
	Cathepsin B-like cysteine proteinase precursor [Schistosoma japonicum]	VELSAVDLISCCKYCGSGCDGGFLGPSWDYWVLRGIVTGGSKENHTGCRPYPFPKCDHFVKGKYRACGDK
		LYKTPQCNQTCQKGYNTSYEQDKHYGGFSYNVLSVESVIQKDIMMHGPVEAYLEIYEDFLNYKSGIYRYT
		TGKYISGHAVRLIGWGVENGTAYWLAANTWNEDWGEKGYFRIVRGRNECSIDSEIAAGLIKS
S.japonicum CB(S)1a.36	SjCB(S)1a.36	MLKIAVYIVSLFTLLEAHVTTRNNERIEPLSDEMISFINEHPNAGWKADKSDRFHSVDDARFLLGGRKED
	gi|226474174|emb|CAX71573.1|	PNLREKRRPTVDHHDLNVEIPSHFDSRKKWPRCKSISQIRDQSQCGSSWAVSAVGAMSDRICIQSGGKQS
	Cathepsin B-like cysteine proteinase precursor [Schistosoma japonicum]	VELSAIDLISCCKYCGSGCDGGFLGPSWDYWVLRGIVTGGSKENHTGCRPYPFPKCDHFVKGKYRACGDK
		LYKTPQCNQTCQKGYNTSYEQDKHYGGFSYNVLSVESVIQKDIMMHGPVEAYLEIYEDFLNYKSGIYRYT
		TGQFISGHAVRLIGWGVENGTAYWLAANTWNEDWGEKGYFRIVRGRNECLIESEIAAGLIKS
S.japonicum CB(S)1a.38	SjCB(S)1a.38	MLKIAVYIVSLFTLLEAHVTTRNNERIEPLSDEMISFINEHPNAGWKADKSDRFHSVDDARFLLGGRKED
	gi|226474172|emb|CAX71572.1|	PNLREKRRPTVDHHDLNVEIPSHFDSRKKWPRCKSISQIRDQSQCGSSWAVSAVGAMSDRICIQSGGKQS
	Cathepsin B-like cysteine proteinase precursor [Schistosoma japonicum]	VELSAVDLISCCKYCGSGCDGGFLGPSWDYWVLRGIVTGGSKENHTGCRPYPFPKCDHFVKGKYRACGDK
		LYKTPQCNQTCQKGYNTSYEQDKHYGGFSYNVLSVESVIQKDIMMHGPVEAYLEIYEDFLNYKSGIYRYT
		TGQFISGHAVRLIGWGVENGTAYWLAANTWNEDWGEKGYFRIVRGRNECLIESEIAAGLIKS
S.japonicum CB(S)1a.33	SjCB(S)1a.33	MLKIAVYIVSLFTLLEAHVTTRNNERVEPLSDEMISFINEHPNAGWKADKSDRFHSVDDARILLGGRRED
	gi|226474170|emb|CAX71571.1|	PNLREKRRPTVDHHDLNVEIPSHFDSRKKWPRCKSISQIRDQSQCGSSWAVSAVGAMSDRICIQSGGKQS
	gi|226468762|emb|CAX76409.1|	VELSAVDLISCCKYCGSGCDGGFLGPSWDYWVLRGIVTGGSKENHTGCRPYPFPKCDHFVKGKYRACGDK
	gi|257206178|emb|CAX82740.1|	LYKTPQCNQTCQKGYNTSYEQDKHYGGFSYNVLSVESVIQKDIMMHGPVEAYIEIYEDFLNYKSGIYRYT
	gi|226473762|emb|CAX71566.1|	TGKYISGHAVRLIGWGVENGTAYWLAANTWNEDWGEKGYFRIVRGRNECLIESEIAAGLIKS
	Cathepsin B-like cysteine proteinase precursor [Schistosoma japonicum]
S.japonicum CB1(S)a.37	SjCB(S)1a.37	MLKIAVYIVSLFTLLEAHVTTRNNERIEPLSDEMISFINEHPNAGWKADKSDRFHSVDDARFLLGGRKED
	gi|226474168|emb|CAX71570.1|	PNLREKRRPTVDHHDLNVEIPSHFDSRKKWPRCKSISQIRDQSQCGSSWAVSAVGAMSDRICIQSGGKQS
	Cathepsin B-like cysteine proteinase precursor [Schistosoma japonicum]	VELSAVDLISCCKYCGSGCDGGFLGPSWDYWVLRGIVTGGSKENHTGCRPYPFPKCDHFVKGKYRACGDK
		LYKTPQCNQTCQKGYNTSYEQDKHYGGFSYNVLSVESVIQKDIMMHGPAEAYLEIYEDFLNYKSGIYRYT
		TGQFISGHAVRLIGWGVENGTAYWLAANTWNEDWGEKGYFRIVRGRNECLIESEIAAGLIKS
S.japoniucm CB(S)1a.30	SjCB(S)1a.30	MLKIAVYIVSLFNLLEAHVTTRNNERIEPLSDEMISFINKHPNAGWKADKSDRFHSVDDARILLGGRRED
	gi|226474164|emb|CAX71568.1|	PNLREKRRPTVDHHDLNVEIPSHFDSRKKWPRCKSISQIRDQSQCGSSWAVSAVGAMSDRICIQSGGKQS
	gi|226474166|emb|CAX71569.1|	VELSAVDLISCCKYCGSGCDGGFLGPSWDYWVLRGIVTGGSKENHTGCRPYPFPKCDHFVKGKYRACGDK
	Cathepsin B-like cysteine proteinase precursor [Schistosoma japonicum]	LYKTPQCKQICQKGYNTSYEQDKHYGGFSYNVLSVESVIQKDIMMHGPVEAYLEIYEDFLNYKSGIYRYT
		TGQFISGHAVRLIGWGVENGTAYWLAANTWNEDWGEKGYFRIVRGRNECSIESEIAAGLIKS
S.japoniucm CB(S)1a.31	SjCB(S)1a.31	MLKIAVYIVSLFNLLEAHVTTRNNERIEPLSDEMISFINKHPNAGWKADKSDRFHSVDDARILLGGRRED
	gi|226474160|emb|CAX71567.1|	PNLREKRRPTVDHHDLKVEIPSHFDSRKKWPRCKSISQIRDQSQCGSSWAVSAVGAMSDRICIQSGGKQS
	Cathepsin B-like cysteine proteinase precursor [Schistosoma japonicum]	VELSAVDLISCCKYCGSGCDGGFLGPSWDYWVLRGIVTGGSKENHTGCRPYPFPKCDHFVKGKYRACGDK
		LYKTPQCKQICQKGYNTSYEQDKHYGGFSYNVLSVESVIQKDIMMHGPVEAYLEIYEDFLNYKSGIYRYT
		TGQFISGHAVRLIGWGVENGTAYWLAANTWNEDWGEKGYFRIVRGRNECSIESEIAAGLIKS
S.japonicum CB(S)1a.25	SjCB(S)1a.25	MLNIAFCIVSLFTLLGAHVTTRNNERVEPLSDEMISFINEHPNAGWKADKSDRFHSVDDARILLGGRRED
	gi|226473760|emb|CAX71565.1|	PNLREKRRPTVDHHDLKVEIPSHFDSRKKWPRCKSISQIRDQSQCGSSWAVSAVGAMSDRICIQSGGKQS
	Cathepsin B-like cysteine proteinase precursor [Schistosoma japonicum]	VELSAVDLISCCKYCGSGCDGGFLGPSWDYWVLRGIVTGGSKENHTGCRPYPFPKCDHFVKGKYRACGDK
		LYKTPQCNQTCQKGYNTSYEQDKHYGGFSYNVLSVESVIQKDIMMHGPVEAYLEIYEDFLNYKSGIYRYT
		TGKYISGHAVRLIGCGVENGTAYWLAANTWNEDWGEKGYFRIVRGRNECLIESEIAAGLIKS
S.japonicum CB(S)1a.16	SjCB(S)1a.16	MLNIAFCIVSLFTLLEAHVTTRNNQRIEPLSDEMISFINKHPNAGWKADKSDRFHSVDDARILLGGRRED
	or gi|226473758|emb|CAX71564.1|	PNLRQKRRPTVDHHDLNVEIPSHFDSRKKWPRCKSISQIRDQSQCGSSWAVSAVGAMSDRICIQSGGKQS
	Cathepsin B-like cysteine proteinase precursor [Schistosoma japonicum]	VELSAVDLISCCKYCGSGCDGGFLGPSWDYWVLRGIVTGGSKENHTGCRPYPFPKCDHFVKGKYRACGDK
		LYKTPQCNQTCQKGYNTSYEQDKHYGGFSYNVLSVESVIQKDIMMHGPVEAYLEIYEDFLNYKSGIYRYT
		TGQFISGHAVRLIGWGVENGTAYWLAANTWNEDWGEKGYFRIVRGRNECLIESEIAAGLIKS
S.japonicum CB(S)1a.24	SjCB(S)1a.24	MLNIAFCIVSLFTLLGAHVTTRNNERVEPLSDEMISFINEHPNAGWKADKSDRFHSVDDARILLGGRRED
	gi|226473756|emb|CAX71563.1|	PNLREKRRPTVDHHDLKVEIPSHFDSRKKWPRCKSISQIRDQSQCGSSWAVSAVGAMSDRICIQSGGKQS
	Cathepsin B-like cysteine proteinase precursor [Schistosoma japonicum]	VELSAVDLISCCKYCGSGCDGGFLGPSWDYWVLRGIVTGGSKENHTGCRPYPFPKCDHFVKGKYRACGDK
		LYKTPQCNQTCQKGYNTSYEQDKHYGGFSYNVLSVESVIQKDIMMHGPVEAYLEIYEDFLNYKSGIYRYT
		TGKYISGHAVRLIGWGVENGTAYWLAANTWNEDWGEKGYFRIVRGRNECLIESEIAAGLIKS
S.japoniucm CB(S)1a.20	SjCB(S)1a.20	MLNIAFCIVSLFTLLEAHVTTRNNQRIEPLSDEMISFINKHPNAGWKADKSDRFHSVDDARFLLGGRKED
	gi|226473754|emb|CAX71562.1|	PNLRQKRRPTVDHHDLNVEIPSHFDSRKKWPRCKSISQIRDQSQCGSSWAVSAVGAISDRICIQSGGKQS
	Cathepsin B-like cysteine proteinase precursor [Schistosoma japonicum]	YCGSGCDGGFLGPSWDYWVLRGIVTGGSKENHTGCRPYPFPKCDHFVKGKYRACGDKLYKTPQCKQTCQK
		GYNTSYEQDKHYGGFSYNVLSVESVIQKDIMMHGPVEAYLEIYEDFLNYKSGIYRYTTGQFISGHAVRLI
		GWGVENGTAYWLAANTWNEDWGEKGYFRIVRGRNECSIESEIAAGLIKS
S.japonicum CB(Y)2d	SjCB(Y)2d	MYWYNYYLLLCYIIILLICTLNDNDARRHKRMHQPLSKELIHFINYEANTTWKAGPTRRFKTVSDIRRML
	gi|226472810|emb|CAX71091.1|	GALPDPNGEQLETLCTGYELTVNELPKSFDARKEWTHCPSISEIRDQSSCGSYWAFGAVEAMSDRICIES
	cathepsin B [Schistosoma japonicum]	KGKYKPFLSAENLVSCCSSCGMGCNGGFPHSAWLYWKNQGIVTGDLYNTTNGCQPYEFPPCEHHTLGPLP
		VCDGDVETPPCKRTCQAGYNVSYENDKWYGKVVYRVKSNQEAIMKELMQHGPVEVDFEVYADFPNYKSGV
		YQHVSGALLGGHAVRLLGWGEENNVPYWLIANSWNTDWGDNGYFKIIRGKNECGIESDVNAGIPKIKK
S.japonicum CB2c	SjCB2c	MYWYNYYLLLCYIIILLICTLNENDARRHKHMHQPLSKELIHFINYEANTTWKAGPTRRFKTVSDIRRML
	gi|226472808|emb|CAX71090.1|	GALPDPNGEQLETLCTGYELTLNELPKSFDARKEWTHCPSISEIRDQSSCGSCWAFGAVEAMSDRICIES
	cathepsin B [Schistosoma japonicum]	KGKYKPFLSAENLVSCCSSCGMGCNGGFPHSAWLYWKNQGIVTGDLYNTTNGCQPYEFPPCEHHTLGPLP
		VCDGDVETPPCKRTCQAGYNVSYENDKWYGKVVYRVKSNQEAIMKELMQHGPVEVDFEVYADFPNYKSGV
		YQHVSGALLGGHAVRLLGWGEENNVPYWLIAIHGILIGVIMVTLK
S.japonicum CB2a	SjCB2a	MYWYNYYLLLCYIIILLICTLNENDARRHKRMHQPLSKELIHFINYEANTTWKAGPTRRFKTVSDIRRML
	gi|226472806|emb|CAX71089.1|	GALPDPNGEQLETLCTGYELTLNELPKSFDARKEWTHCPSISEIRDQSSCGSCWAFGAVEAMSDRICIES
	gi|30995341|gb|AAO59414.2|	KGKYKPFLSAENLVSCCSSCGMGCNGGFPHSAWLYWKNQGIVTGDLYNTTNGCQPYEFPPCEHHTLGPLP
	gi|226472802|emb|CAX71087.1|	VCDGDVETPPCKRTCQAGYNVSYENDKWYGKVVYRVKSNQEAIMKELMQHGPVEVDFEVYADFPNYKSGV
	gi|226472798|emb|CAX71085.1|	YQHVSGALLGGHAVRLLGWGEENNVPYWLIANSWNTDWGDNGYFKIIRGKNECGIESDVNAGIPKIKK
	gi|226472796|emb|CAX71084.1|
	gi|226472794|emb|CAX71083.1|
	cathepsin B [Schistosoma japonicum]
S.japonicum CB2b	SjCB2b	MYWYNYYLLLCYIIILLICTLNENDARRHKHMHQPLSKELIHFINYEANTTWKAGPTRRFKTVSDIRRML
	gi|226472804|emb|CAX71088.1|	GALPDPNGEQLETLCTGYELTLNELPKSFDARKEWTHCPSISEIRDQSSCGSCWAFGAVEAMSDRICIES
	gi|226472800|emb|CAX71086.1|	KGKYKPFLSAENLVSCCSSCGMGCNGGFPHSAWLYWKNQGIVTGDLYNTTNGCQPYEFPPCEHHTLGPLP
	cathepsin B [Schistosoma japonicum]	VCDGDVETPPCKRTCQAGYNVSYENDKWYGKVVYRVKSNQEAIMKELMQHGPVEVDFEVYADFPNYKSGV
		YQHVSGALLGGHAVRLLGWGEENNVPYWLIANSWNTDWGDNGYFKIIRGKNECGIESDVNAGIPKIKK
S.japonicum CB1a.3	SjCB1a.3	MLKIAVCIVSFFALLKAHVTTRNNQRIEPLSDEMISFINEHPDAGWKADKSDRFHSLDDARILMGARKED
	gi|226471008|emb|CAX70585.1|	AEMKRKRRPTVDHHDLNVEIPSQFDSRKKWPHCKSISQIRDQSRCGSCWAFGAVEAMTDRICIQSGGQQS
	Cathepsin B-like cysteine proteinase precursor [Schistosoma japonicum]	AELSALDLISCCEDCGGGCKGGFPGQAWDYWVKRGIVTGGSEENHTGCQPYPFPKCEHLTKGKYPACGTK
		IYKTPQCKQTCQKGYKTPYEQDKHYGDQRYNVISNEKAIQREIMMYGPVEAAFDVYEDFLNYKSGIYRHV
		AGSIVGGHAIRIIGWGVEKGKPYWLIANSWNEDWGENGLFRMVRGRDECSIESHVVAGLINT
S.japonicum CB1a.4	SjCB1a.4	MLKIAVCIVSFFALLKAHVTTRNNQRIEPLSDEMILFINEHPDAGWKADKSDRFHSLDDARILMGARKED
	gi|226471006|emb|CAX70584.1|	AEMKRKRRPTVDHHDLNVEIPSQFDSRKKWPHCKSISQIRDQSRCGSCWAFGAVEAMTDRICIQSGGQQS
	Cathepsin B-like cysteine proteinase precursor [Schistosoma japonicum]	AELSALDLISCCEDCGGGCKGGFPGQAWDYWVKRGIVTGGSEENHTGCQPYPFPKCEHLTKGKYPACGTK
		IYKTPQCKQTCQKGYKTPYEQDKHYGDQRYNVISNEKAIQREIMMYGPVEAAFDVYEDFLNYKSGIYRHV
		AGSIVGGHAIRIIGWGVEKGKPYWLIANSWNEDWGENGLFRMVRGRDECSIESHVVAGLINT
S.japonicum CB1a.2	SjCB1a.2	MLKIAVCIVSFFAILKAHVTTRNNERIEPLSDEMISFINEHPDAGWKADKSDRFHSLDDARILMGARKED
	gi|226471002|emb|CAX70582.1|	AEMKRKRRPTVDHHDLNVEIPSQFDSRKKWPHCKSISQIRDQSRCGSCWAFGAVEAMTDRICIQSGGQQS
	Cathepsin B-like cysteine proteinase precursor [Schistosoma japonicum]	AELSALDLISCCEDCGGGCKGGFPGQAWDYWVKRGIVTGGSEENHTGCQPYPFPKCEHLTKGKYPACGTK
		IYKTPQCKQTCQKGYKTPYKQDKHYGDESYNVISNEKAIQKEIMMYGPVEAAFDVYEDFLNYKSGIYRHV
		TGSIVGGHAIRIIGWGVEKGKPYWLIANSWNEDWGEKGLFRMVRGRDECSIESHVVAGLINT
S.japonicum CB(S)1a.5	SjCB(S)1a.5	MLKIAVYIVSLFNLLEAHVTTRNNERIEPLSDEMISFINKHPNAGWKADKSDRFHSVDDARILLGGRRED
	gi|226469952|emb|CAX70257.1|	PNLREKRRPTVDHHDLKVEIPSHFDSRKKWPRCKSISQIRDQSRCGSSWAVSAVGAISDRICIQSGGKQS
	Cathepsin B-like cysteine proteinase precursor [Schistosoma japonicum]	VELSAIDLISCCENCGSGCDGGFPGPAWDYWVSHGIVTGGSKENHTGCQPYPFPKCEHHSIGKYPSCGDK
		MYKTPQCKRKCQKGYTTPYEHDKHYGGIAINVIKNELAIQKEIMMYGPVEAYLLIFEDFLNYKSGIYKYT
		TGSFVGEHYVRIIGWGIENGTAYWLAANTWNEDWGEKGYFRIVRGRNECSIESVVVAGRLKS
S.japonicum(S) CB1a.6	SjCB(S)1a.6	MLKIAVYIVSLFNLLEAHVTTRNNERIEPLSDEMISFINKHPNAGWKADKSDRFHSVDDARILLGGGKED
	gi|226469950|emb|CAX70256.1|	AEMKWKRRPTVDHHDLNVEIPSQFDSRKKWPHCKSISQIRDQSQCGSSWAVSAVGAMSDRICIQSGGKQS
	Cathepsin B-like cysteine proteinase precursor [Schistosoma japonicum]	VELSAIDLISCCENCGSGCDGGFPGPAWDYWVSHGIVTGGSKENHTGCQPYPFPKCEHHSIGKYPSCGDK
		IYKTPQCKRKCQKGYTTPYEHDKHYGGISINVIKNESAIQKEIMMYGPVEAYLLIFEDFLNYKSGIYRYT
		TGSFVGEHYVRIIGWGIENGTAYWLAANTWNEDWGEKGYFRIVRGRNECSIESVVVAGRLKS
S.japonicum CB(S)1a.8	SjCB(S)1a.8	MLKIAVYIVSLFTLLEAHVTTRNNERIEPLSDEMISFINKHPNAGWKADKSDRFHSVDDARILLGGGKED
	gi|226469948|emb|CAX70255.1|	AEMKWKRRPTVDHHDLNVEIPSQFDSRKKWPHCKSISQIRDQSQCGSSWAVSAVGAMSDRICIQSGGKQS
	Cathepsin B-like cysteine proteinase precursor [Schistosoma japonicum]	VELSAIDLISCCENCGSGCDGGFPGPAWDYWVSHGIVTGGSKENHTGCQPYPFPKCEHHSIGKYPSCGDK
		IYKTPQCKRKCQKGYTTPYEHDKHYGGISINVIKNESAIQNEIMMYGPVEAYLLIFEDFLNYKSGIYRYT
		TGSFVGEHYVRIIGWGIENGTAYWLAANTWNEDWGEKGYFRIVRGRNECSIESVVVAGRLKS
S.japonicumCB(S)1b	SjCB(S)1b	MYISILSIYLLLYLKVCNSKQWETFFDEQIRFLNNHPSSGLKASKHNRFTAISDVYSALEYYGEKQFRHH
	gi|226466816|emb|CAX69543.1|	ILPIISHDDDNILLPDYFDSREQWKNCPSIKRIYDQSQCYSSWAMASVAAISDRICIQTNGTVKVELSAI
	Cathepsin B-like cysteine proteinase precursor [Schistosoma japonicum]	ELVSCCSKCAVGCNFGYSESAWYYWVENGLVTGESNGNNSGCLPYPFPKCDHGSSDSYPMCGYVVYTPPV
		CNGTCRPGYPIPYNDDKHFGKSAYQVKQNESDIRREIMLYGPVEASIFIYDDFVDYKSGVYKHLTGRLIT
		IQSVRIIGWGIENGIPYWLCANSWNEEWGLNGFFKILRGSNECEIEAFVNAGRVDMK
S.japonicum CB(D)3b	SjCB(D)3b	MSCLVVILLLNIICNCELNAVENEHIEPLFGKLIEYVNRNPKFGWKAGTNHRFRSSKDIEKMFRKYIEIE
	gi|226466652|emb|CAX69461.1|	NIQTKHIKTISHNSINMEIPRSFDARYHWINCSTIRQIHDESLCRADWAIATVDSISDRICIRSNGRISV
	Cathepsin B-like cysteine proteinase precursor [Schistosoma japonicum]	QLSARDAISCGFSPGCFHGSEVEVLVYWITYGIVTGGSYEDQSGCQPYPLPKCSYHPESRFLDCNNNTFE
		FPQCTNECQDGYNKTYDDDKFYGERIYNVYGTQEDIQKEILMNGPVIASISVNTDFLVYKSGVYLPTPRS
		RNLGWITLRIIGWGYEGKIPYWLCANSWNEEWGDNGYVKIQRGVQAGYIESYVRAPIPKM
S.mansoni CB1a.1	SmCB1a.1	MLISVLYIASLISHLEAHISIKNEKFEPLSDDIISYINEHPNAGWRAEKSNRFHSLDDARFQLGARREEP
	Smp_179950	DLRRTRRPTVDHNDWNVEIPSSFDSRKKWPRCKSIATIRDQSRCGSCCAFGAVEAMSERSCIQSGGKQNV
	gi|256090364|ref|XP_002581165.1|	ELSAVDLEGIVTGSSKENNTGCEPYPFPKCEHFTKGQYPPCGSKIYKTPRCKTTCQKRYKTSYAQDKHRA
	gi|238667006|emb|CAZ37404.1|	IQKEIMKYGPVEASFTVYEDFLNYKSGIYKHITGETLGGHAIRIIGWGVENKTPYWLIANSWNEDWGENG
	cathepsin B-like peptidase (C01 family) [Schistosoma mansoni]	YFRIVRGRDECSIESEVTAGRIN
S.japonicum CB(D)3a	SjCB(D)3a	MFRKYIETENIQTKHIKTISHNSINMEIPRSFDARYHWINCSTIRQIHDESLCRADWAIATVDSISDRIC
	gi|56755295|gb|AAW25827.1|	IRSNGRISVQLSARDAISCGFSPGCFHGSEVEVLVYWITYGIVTGGSYEDQSGCQPYPLPKCSYHPESRF
	SJCHGC06356 protein [Schistosoma japonicum]	LDCNNNTFEFPQCTNECQDGYNKTYDDDKFYGERIYNVYGTQEDIQKEILMNGPVIASISVNTDFLVYKS
		GVYLPTPRSRNLGWITLRIIGWGYEGKIPYWLCANSWNEEWGANGYVKIQRGVQAGYIESYVRAPIPKM
S.japonicum CB(S)1a.12	SjCB(S)1a.12	MLKIAVYIVSLFTLLEAHVTKRNNQRIEPLSDEMISFINKHPNAGWKADKSDRFHSVDDARILLGGRKED
	gi|56756114|gb|AAW26235.1|	SNLRQKRRPTVDHHDLNVEIPSHFDSRKKWPRCKSISQIRDQSRCASSWAVSSVGAMSDRICIQSGGKQS
	unknown [Schistosoma japonicum]	VELSAIDLISCCKNCGSGCDGGYFLPSWDYWVSHGIVTGGSKENHTGCRPYPFPKCDHFVKGKYRACGDK
		LYETPQCKQTCQKGYNTSYEQDKHYGGFSYNVLSVESVIQKDIMMHGPVEAYLEIYEDFLNYKSGIYRYT
		TGKYISGHAVRLIGWGVENGTAYWLAANTWNEDWGEKGYFRIVRGRNECLIESEIAAGLIKS
S.japonicum CB(S)1a.26	SjCB(S)1a.26	MLKIAVYIVSLFNLLEAHVTTRNNQRIEPLSDEMISFINKHPNAGWKADKSDRFHSVDDARILLGGRRED
	gi|56758864|gb|AAW27572.1|	PNLREKRRPTVDHHDLNVEIPSHFDSRKKWPRCKSISQIRDQSQCGSSWAVSAVGAMSDRICIQSGGKQS
	unknown [Schistosoma japonicum]	VELSAVDLISCCKYCGSGCDGGFLGPSWDYWVLRGIVTGGSKENHTGCRPYPFPKCDHFVKGKYRACGDK
		LYKTPQCNQTCQKGYNTSYEQDKHYGGFSYNVLGIESVIQKDIMMHGPVEAYLEIYEDFLNYKSGIYRYT
		TGKYISGHAVRLIGWGVENGTAYWLAANTWNEDWGEKGYFRIVRGRNECLIESEIAAGLIKS
S.japonicum CB(S)1a.9	SjCB(S)1a.9	MLNIAFCIVSLFTLLEAHVTTRNNQRIEPLSDEMISFINKHPNAGWKADKSDRFHSVDDARILLGGRKED
	gi|56758716|gb|AAW27498.1|	PNLRQKRRPTVDHHDLNVEIPSHFDSRKKWPRCKSISQIRDQSRCASSWAVSAVAAMSDRICIQSGGKQS
	unknown [Schistosoma japonicum]	VELSAIDLISCCENCGSGCDGGVTGYSWDYWVKHGIVTGGSKENHTGCRPYPFPKCDHFVKGKYRACGDK
		LYKTPQCKQTCQKGYNTSYEQDKHYGGFSYSVIGVESAIQKEIMMYGPVEAYLEIYEDFLNYKSGIYRYT
		TGKYISGHAVRLIGWGVENGTAYWLAANTWNEDWGEKGYFRIVRGRDECLIESFIVAGQIKS
S.japonicum CB(S)1a.23	SjCB(S)1a.23	MLNIAFCIVSLFTLLEAHVTTRNNERIEPLSDEMISFINEHPNAGWKADKSDRFHSVDDARILLGGRRED
	gi|56757646|gb|AAW26973.1|	PNLREKRRPTVDHHDLNVEIPSHFDSRKKWPRCKSISQIRDQSQCGSSWAVSAVGAMSDRICIQSGGKQS
	unknown [Schistosoma japonicum]	VELSAVDLISCCKYCGSGCDGGFLGPSWDYWVLRGIVTGGSKENHTGCRPYPFPKCDHFVKGKYRACGDK
		LYKTPQCNQTCQKGYNTSYEQDKHYGGFSYNVLSGESVFQKDIMMHGPVEAYLEIYEDFLNYKSGIYRYT
		TGKYISGHAVRLIGWGVENGTAYWLAANTWNEDWGEKGYFRIVRGRNECSIESEIAAGLIKS
S.japonicumCB(S)1a.11	SjCB(S)1a.11	MLNIAFCIVSLFTLLEAHVTTRNNQRIEPLSDEMILFINKHPNAGWKADKSDRFHSVDDARILLGGRRED
	gi|56757271|gb|AAW26807.1|	PNLREKRRPTVDHHDLNVEIPSHFDSRKKWPRCKSISQIRDQSRCASSWAVSAVGAMSDRICIQSGGKQS
	unknown [Schistosoma japonicum]	VELSAIDLISCCKNCGSGCDGGVTGYSWDYWVKHGIVTGGSKENHTGCRPYPFPKCDHFVKGKYRACGDK
		LYKTPQCKQTCQKGYNTSYEQDKHYGEFSYNVIGVESVIQKEIMMYGPVEAYLHIYEDFLNYKSGIYRYT
		TGQFISGHAVRLIGWGVENGTSYWLAANTWNEDWGEKGYFRIVRGRDECLIESFIVAGQIKS
S.japonicum CB(S)1a.32	SjCB(S)1a.32	MLKIAVYIVSLFTLLEAHVTTRNNERVEPLSDEMISFINEHPNAGWKADKSDRFHSVDDARILLGGRRED
	gi|56756907|gb|AAW26625.1|	PNLREKRRPTVDHHDLNVEIPSHFDSRKKWPRCKSISQIRDQSQCGSSWAVSAVGAMSDRICIQSGGKQS
	unknown [Schistosoma japonicum]	VELSAVDLISCCKYCGSGCDGGFLGPSWDYWVLRGIVTGGSKENHTGCRPYPFPKCDHFVKGKYRACGDK
		LYKTPQCNQTCQKGYNTSYEQDKHYGGFSYNVLSVESVIQKDIMMHGPVEAYLEIYEDFLNYKSGIYRYT
		TGKYISGHAVRLIGWGVENGTAYWLAANTWNEDWGEKGYFRIVRGRNECLIESEIAAGLIKS
S.japonicum CB(S)1a.17	SjCB(S)1a.17	MLNIAFCIVSLFTLLEAHVTTRNNQRIEPLSDEMISFINKHPNAGWKADKSDRFHSVDDARNLLGGRRED
	gi|56756475|gb|AAW26410.1|	PNLRQKRRPTVDHHDLNVEIPSHFDSRKKWPRCKSISQIRDQSQCGSSWAVSAVGAMSDRICIQSGGKQS
	unknown [Schistosoma japonicum]	VELSAVDLISCCKYCGSGCDGGFLGPSWDYWVLRGIVTGGSKENHTGCRPYPFPKCDHFVKGKYRACGDK
		LYKTPQCKQTCQKGYNTSYEQDKHYGGFSYNVLSVESVIQKDIMMHGPVEAYLEIYEDFLNYKSGIYRYT
		TGKYISGHAVRLIGWGVENGTAYWLAANTWNEDWGEKGYFRIVRGRNECLIESEIAAGLIKS
S.japonicum CB(S)1a.29	SjCB(S)1a.29	MLKIAVYIVSLFNLLEAHVTTRNNERIEPLSDEMISFINKHPNAGWKADKSDRFHSVDDARILLGGRKED
	gi|56756410|gb|AAW26378.1|	PNLRQKRRPTVDHHDLKVEIPSHFDSRKKWPRCKSISQIRDQSQCGSSWAVSAVGAMSDRICIQSGGKQS
	unknown [Schistosoma japonicum]	VELSAVDLISCCKYCGSGCDGGFLGPSWDYWVLRGIVTGGSKENHTGCRPYPFPKCDHFVKGKYRACGDK
		LYKTPQCKQTCQKGYNTSYEQDKHYGGFSYNVLSVESVIQKDIMMHGPVEAYLEIYEDFLNYKSGIYRYT
		TGQFISGHAVRLIGWGVENGTAYWLAANTWNEDWGEKGYFRIVRGRNECSIESEIAAGLIKS
S.japonicum CB(S)1a.39	SjCB(S)1a.39	MLNIAFCIVSLFTLLEAHVTTRNNERIEPLSDEMISFINEHPNAGWKADKSDRFHSVDDARILLGGRKED
	gi|56756380|gb|AAW26363.1|	PNLRQRRRPTVDHHDLNVEIPSHFDSRKKWPRCKSISQIRDQSQCGSSWAVSAIGAMSDRICIQSGGKQS
	unknown [Schistosoma japonicum]	VKLSAVDLISCCENCGSGCDGGFLGPSWDYWVLRGIVTGGSKENHTGCRPYPFPKCDHFVKGKYRACGDK
		LYKTPQCNQTCQKGYNTSYEQDKHYGGFSYNVLSVESVIQKDIMMHGPVEAYLEIYEDFLNYKSGIYRYT
		TGQFISGHAVRLIGWGVENGTAYWLAANTWNEDWGEKGYFRIVRGRNECLIESEIAAGLIKS
S.japonicum CB(S)1a.21	SjCB(S)1a.21	MLNIAFCIVSLFTLLEAHVTKRINQRIEPLSDEMISFINKHPNAGWKADKSDRFHSVDDARILLGGRKED
	gi|56755451|gb|AAW25905.1|	PNLRQKRRPTVDHHDLKVEIPSHFDSRKKWPRCKSISQIRDQSQCGSSWAVSAVGAMSDRICIQSGGKQS
	unknown [Schistosoma japonicum]	VELSAVDLISCCKYCGSGCDGGFLGPSWDYWVLRGIVTGGSKENHTGCRPYPFPKCDHFVKGKYRACGDK
		LYKTPQCKQICQKGYNTSYEQDKHYGGFSYNVLSVESVIQKDIMMHGPVEAYLEIYEDFLNYKSGIYRYT
		TGQFISGHAVRLIGWGVENGTAYWLAANTWNEDWGEKGYFRIVRGRNECSIESEIAAGLIKS
S.japonicum CB(S)1a.22	SjCB(S)1a.22	MLNIAFCIVSLFTLLGAHVTTRNNERIEPLSDEMISFINKHPNAGWKADKSDRFHSVDDARILLGGRRED
	gi|56754499|gb|AAW25437.1|	PNLREKRRPTVDHHDLNVEIPSHFDSRKKWPRCKSISQIRDQSQCGSSWAVSAVGAMSDRICIQSGGKQS
	unknown [Schistosoma japonicum]	VELSAVDLISCCKYCGSGCDGGFLGPSWDYWVLRGIVTGGSKENHTGCRPYPFPKCDHFVKGKYRACGDK
		LYKTPQCNQTCQKGYNTSYEQDKHYGGFSYNVLSVESVIQKDIMMHGPVEAYLEIYEDFLNYKSGIYRYT
		TGKYISGHAVRLIGWGVENGTAYWLAANTWNEDWGEKGYFRIVRGRNECLIESEIAAGLIKS
S.japonicum CB(S)1a.13	SjCB(S)1a.13	MISFINKHPNAGWKADKSDRFHSVDDARILLGGRREDPNLREKRRPTVDHHDLNVEIPSHFDSRKKWPRC
	gi|56754307|gb|AAW25341.1|	KSISQIRDQSRCASSWAVSAVGAMSDRICIQSGGKQSVELSAIDLISCCKNCGSGCDGGVTGYSWDYWVS
	unknown [Schistosoma japonicum]	HGIVTGGSKENHTGCRPYPFPKCDHFVKGKYRACGDKLYKTPQCKQTCQKGYNTSYEQDKHYGGFSYNVL
		SVESVIQKDIMMHGTVEAYLEIYEDFLNYKSGIYRYTTGQFISGHAVRLIGWGVENGTAYWLAANTWNED
		WGEKGYFRIVRGRNECLIESEIAAGLIKS
S.japonicum CB(S)1a.10	SjCB(S)1a.10	MLNIAFCIVSLFTLLEAHVTTRNNQRIEPLSDEMILFINKHPNAGWKADKSDRFHSVDDARILLGGRRED
	gi|56752925|gb|AAW24674.1|	PNLRQKRRPTVDHHDLNVEIPSHFDSRKKWPRCKSISQIRDQSRCASSWAVSAVAAMSDRICIQSGGKQS
	unknown [Schistosoma japonicum]	VELSAIDLISCCKNCGSGCDGGVTGYSWDYWVKHGIVTGGSKENHTGCRPYPFPKCDHFVKGKYRACGDK
		LYKTPQCKQTCQKGYNTSYEQDKHYGGFSYSVIGVESAIQKEIMMYGPVEAYLQIYEDFLNYKSGIYRYT
		TGKYISGHAVRLIGWGVENGTSYWLAANTWNEDWGEKGYFRIVRGRDECLIESFIVAGQIKS
S.japonicum CB(S)1a.18	SjCB(S)1a.18	MLNIAFCIVSLSTLLEAHVTTRNNQRIEPLSDEMISFINEHPNAGWKADKSDRFHSVDDARILLGGRRED
	gi|56752809|gb|AAW24616.1|	PNLREKRRPTVDHHDLKVEIPSHFDSRKKWPRCKSISQIRDQSQCGSSWAVSAVGAMSDRICIQSGGKQS
	unknown [Schistosoma japonicum]	VELSAVDLISCCKYCGSGCDGGFLGPSWDYWVLRGIVTGGSKENHTGCRPYPFPKCDHFVKGKYRACGDK
		LYKTPQCKQTCQKGYNTSYEQDKHYGGFSYNVLSVESVIQKDIMMHGPVEAYLEIYEDFLNYKSGIYRYT
		TGQFISGHAVRLIGWGVENGTAYWLAANTWNEDWGEKGYFRIVRGRNECSIESEIAAGLIKS
S.japonicum CB(S)1a.15	SjCB(S)1a.15	MISFINKHPNAGWKADKSDRFHSVDDARILLGGRREDPNLREKRRPTVDHHDLNVEIPSHFDSRKKWPRC
	gi|56752787|gb|AAW24605.1|	KSISQIRDQSQCGSSWAVSAVGAMSDRICIQSGGKQSVELSAVDLISCCKYCGSGCDGGFLGPSWDYWVL
	unknown [Schistosoma japonicum]	RGIVTGGSKENHTGCRPYPFPKCDHFVKGKYRACGDKLYKTPQCNQTCQKGYNTSYEQDKHYGGFSYNVL
		SVESVIQKDIMMHGPVEAYLEIYEDFLNYKSGIYRYTTGQFISGHAVRLIGWGVENGTAYWLAANTWNED
		WGEKGYFRIVRGRNECLIESEIAAGLIKS
S.mansoni CB(S)1a.5	SmCB(S)1a.5	MLISVLCIASLITHLEAHISIKNEKFEPLSHDIISYINKH
	Smp_158420	LDARREESDLRRKRRPIVDHNDWNVEIPSNFDSRKKWPGC
		KSIATIRDQSRCGSSWAFGAVEAMSDRSCIQSGGKQNVEL
		SAVDLLSCCEHCGDGFEGGFPALAWDYWVKEGIVTGSSKE
		NHTSCQPYPFPKCEHHTKGKYPACFEEIYKTPNCENTCQK
		SYKTPYAQDKHRGKSRYNVKNDEKAIQKEIMKYGPVEANF
		IVYEDFLNYKSGIYKHITGKLVSWHAIRIIGWGVENNTPY
		WLIPNSWNEDWGENGNFRILRGRHECSIESEVTAGRINE
incomplete sequence	Smp_085180	MNILNRYLKIDQYVNQNPGFGWKAGINSRFRNLKDTKKLF
		KNNIKIKDLGGKRIQTISHRNVNMVIPHTFDARDHWVNCS
		TIKQIHDECCCRADWVSEKIYNVYADQEDIQKEILMNGPV
		IASILVKVDFLVYKSGVYFPTPKSSNLGWINLRIIGWGYE
		GKTPYWLCANSWSKEWGENGYVKVRRGVQAGYIESYVRAP
		IPKI
incomplete sequence	Smp_085010	MILLLITTIIIVLFVDNENCHLIQQNKTYFHPLSDQLITF
		INKHAFGAVESMSDRICIHSKNKISVELSAINLLSCCTRC
		GFGCRGGIPGMAWDYWKYEGIVTGGSNETHTGCQPYPFPE
		CNHHSSSKSYPPCESYYFPTPECHETCQDDYGKPYKKDKF
		YGKSSYNVASEEISIMKEILLNGPVEGGFYVYEDFLNYKS
		GVYKHITGSYLGGHAIRIIGWGIQQNHIPYWLCANSWNNQ
		WGDQGYFKILRGTNECGIESMVTAGLPNLHK
incomplete sequence	Smp_105370	MSDQHGLYLTSRVISRKYPLLPREHYTELWAVASAASISD
		RTCIQTNGTMKVQLSAIELISCSKNKLGCQIGFSEFSWDY
		WLKNGLVTGDPTGCLPYPFPKCDHRSSNSYPKCGYITYTA
		PPCTKTCRSGYPIPYKADKHYGRVIYSLRPNESDIRKEIM
		MNGPVEAGIFVHSDFLNYKSGVYRHITGQLVTIHSVRIIG
		WGIENDIPYWLCANSWNEDWGLNGYFKILRGSNECEIESF
		VNAGKVDNKT
