# Supplementary material for: Proteomic Analysis of Human Skin Treated with Larval Schistosome Peptidases Reveals Distinct Invasion Strategies among Species of Blood Flukes
Source: PLoS Negl Trop Dis. 2011 Sep 27;5(9):e1337. doi: 10.1371/journal.pntd.0001337 (PMC3181243; doi:10.1371/journal.pntd.0001337)
Supplement: Table S2 — Complete list of schistosome cercarial elastase sequences. All available full-length sequences (i. e. those possessing the full catalytic core) cercarial elastase sequence from S. mansoni, S. haematobium and S. japonicum were compiled from GenBank and their respective annotation websites. For each, the name used for this study, previous identifiers, and the full amino acid sequence are listed. Active site residues are highlighted in red. S. mansoni sequences are highlighted in pink, S. haematobium seqeuences are highlighted in purple and S. japonicum sequences are highlighted in blue. (XLS) [file pntd.0001337.s006.xls]

## Sheet: Sheet1
New Name	Other identifiers	Protein Sequence
S.mansoni CE2a.1	SmCE2a.1	MLNGRTFLMVTLFTYCLTFERVSTWLVRKGEPVQDRTEFPYIAFVRTERTMCTGSLVSTRAVLTAGHCVC
	gi|21217531|gb|AAM43941.1|AF510339_1	SPMPVVQVSFLTLRNGDQQGIHHQPSGVKVAPEYMPSCTASRQRRRIRQTLSGFDIATVMLAQMVNLQSG
		IRVISLPQASDIPTPGTDVFIVGYGRDDNDRDPSRRAGGILKKGRATVMECKHSTTGNPICVQAAYVFGQ
		ITAPGDSGGPLLRSPQGPVLGVVSHGVTLSNRLDVLVEYASVARMLGFVSSNI
	elastase 2a [Schistosoma mansoni]
S.mansoni CE1a.1	SmCE1a.1	MSNRWRFLVVTLFTYCLTFERVSTWLIRSGEPVQHRTEFPFIAFLTTERTMCTGSLVSTRAVLTAGHCVC
	gi|1103829|gb|AAC46967.1|	SPLPVIRVLCLFQVSFLTLRNGDQQGIHHQPSGVKVAPGYMPSCMSARRGRPIAQTLSGFDIAIVMLAQM
	gi|1588494|prf||2208426A	VNLQSGITVISLPQASDIPTPGTGVFIVGYGRDDNDRDPSRKNGGILKKGELVVGRATIMECRHATNGNP
		ICVKAGQNFGQLPAPGDSGGPLLPSPQGPVLGVVSHGVTLPNLPDIIVEYASVARMLDFVRSNI
	elastase [Schistosoma mansoni]
S.haematobium CE1a	ShCE1a	MLNRWRFLVVTLFTYCLTVERVSTWLIRSGEPVQQRTEFPFIAFLTTERTMCTGSLVSTRAVLTAGHCVC
	gi|21217535|gb|AAM43943.1|AF510341_1	SPLPVVRVSFLTLRNGDQQGIHHQPSGVVVAPGYMPSCMSARQRRPIQQTLSGFDIAIVSLAQLVNLQTG
	elastase 1a [Schistosoma haematobium]	IRVLSLPQPTDIPRPGTPVFIVGYGRDDNDRDPSRRNGGILKKGRATIMECRHATNGDPICVKSGQNFGQ
		LPAPGDSGGPLLPSPQGPVLGVVSHGVTLPNLPDIIVEYASVARMLDFVRSNI
S.mansoni CE2b	SmCE2b	MLNGWTFLIVTLFTYYLTCQCVSTWLIRSGEPVQQRTEFPFIALLMTDASMCTGSLVSSRAVLTAGHCVC
	gi|21217533|gb|AAM43942.1|AF510340_1	GQTPIVRVSFLSLSEFDQRTINHRPLEIKVAPEYNPVCQLKRENKRITKSLGGYDMAIITLTNLVNLETG
	gi|256071597|ref|XP_002572126.1|	VKVISLAAELDIPIPESIAYMVGYGQDIRDPDPSGRYGGILKKGSATIMACRHKTFGDPICVKPGPNSKQ
	gi|238657278|emb|CAZ28357.1|	IAGPGDSGGPLLLTPQGPIVGVASNGVFLPALADLCVEYSSVPRMLKFILPNI
	Smp_006520
	elastase 2b [Schistosoma mansoni]
	cercarial elastase (S01 family) [Schistosoma mansoni]
S.mansoni CE2a.2	SmCE2a.2	MLNGRTFLMVTLFTYCLTFERASTWLVRKGEPVQDRTEFPYIAFIRTERTMCTGSLVSTRAVLTAGHCVC
	gi|238657277|emb|CAZ28356.1|	SPMPVVQVSFLTLRNGDQQGIHHQPSGVKVAPEYMPSCTASRQRRRIRQTLSGFDIATVMLAQMVNLQSG
	gi|256071595|ref|XP_002572125.1|	IRVISLPQASDIPTPGTDVFIVGYGRDDNDRDPSRRAGGILKKGRATVMECKHSTTGNPICVQAAYVFGQ
	cercarial elastase (S01 family) [Schistosoma mansoni]	ITAPGDSGGPLLRSPQGPVLGVVSHGVTLSNRLDVLVEYASVARMLGFVSSNI
	Smp_006510
S.mansoni CE2a.3	SmCE2a.3	MLNGRTFLMVTLFTYCLTFERASTWLVRKGEPVQDRTEFPYIAFVRTERTMCTGSLVSTRAVLTAGHCVC
	gi|227300202|emb|CAY18611.1|	SPMPVVQVSFLTLRNGDQQGIHHQPSGVKVAPEYMPSCTASRQRRRIRQTLSGFDIATVMLAQMVNLQSG
	gi|256067329|ref|XP_002570606.1|	IRVISLPQASDIPTPGTDVFIVGYGRDDNDRDPSRRAGGILKKGRATVMECKHSTTGNPICVQAAYVFGQ
	cercarial elastase (S01 family) [Schistosoma mansoni]	ITAPGDSGGPLLRSPQGPVLGVVSHGVTLSNRLDVLVEYASVARMLGFVSSNI
	SmCE_112090
S.mansoni CE1a.2	SmCE1a.2	MSNRWRFLVVTLFTYCLTFERVSTWLIRSGEPVQHRTEFPFIAFLTTERTMCTGSLVSTRAVLTAGHCVC
	gi|227280958|emb|CAY19049.1|	SPLPVIRVSFLTLRNGDQQGIHHQPSGVKVAPGYMPSCMSARQRRPIAQTLSGFDIAIVMLAQMVNLQSG
	gi|256048737|ref|XP_002569482.1|	ITVISLPQASDIPTPGTGVFIVGYGRDDNDRDPSRKNGGILKKGRATIMECRHATNGNPICVKAGQNFGQ
	cercarial elastase (S01 family) [Schistosoma mansoni]	LPAPGDSGGPLLPSPQGPVLGVVSHGVTLPNLPDIIVEYASVARMLDFVRSNI
	Smp_119130
S.japonicum CE	SjCE	MFSQYILLLVTLLINSLTFQHVSTWLIRSGEPVREQSEFPFIALLMTETSMCTATLISAKAVITAGHCVCGTKSINR
	Sjc_0028090	IAFLALSDFDHRAVNHDASEIKIPPEYEPTCQLKRENKRVTQSFGGYDMAIVLLTKMVNLESGIKVISLPSESDIPM
	Cercarial protease precursor (EC 3.4.21.-)	PASIVYIVGYGADVKDPDTSGRYGGILKKGRATVMKCRHRTIGNPICIQPGPDEKQISGPGDSGGPLLLSPQGP
		IIGVASNGLFLPNLGDLCVEYSSVARLLQFILSNI
S.mansoni CE1b	Smp_115980	CTGSLVSTRAVLTAGHCVCSPLPVIRVSFLTLRNGDQQGI
		HHQPSGVEVAPGYMPSCMSARQRRPIAQTLSGFDIAIVML
		AQMVNLQSGIRVISLPQPSDIPPPGTGVFIVGYGRDDNDR
		DPSRKNGGILKKGRATIMECRHATNGNPICVKAGQNFGQL
		PAPGDSGGPLLPSPQGPVLGVVSHGVTLPNLPDIIVEYAS
		VARMLDFVRSNI
S.mansoniCE1c	gi|1103831|gb|AAC46968.1|	MSNRWRFLVVTLFIYCLTFKRVSTWLIRSDQPVQKHTEFPFIAYIASKKSMCTGSLVSTRVVLTAGHCVC
	or gi|1588495|prf||2208426B elastase	PPMPVIKVQVTFLTLRNGDQQGIHHQPSGVKVAPEYMPSCTASRQRRRIRQTLSGFAIATAMLAQMVNLQ
		SGIRVIGLPQASDIPTPGTDVFIVGYGRDDNDRDPSRRAGGGRATVTECRHETHVNPICVKAGPNSGQLL
		GPGDSGGPLLPSPQGPVLGVVSHGVTLSHLPEYVSVARMLNFVRSNI
