# Supplementary material for: Proteomic Analysis of Human Skin Treated with Larval Schistosome Peptidases Reveals Distinct Invasion Strategies among Species of Blood Flukes
Source: PLoS Negl Trop Dis. 2011 Sep 27;5(9):e1337. doi: 10.1371/journal.pntd.0001337 (PMC3181243; doi:10.1371/journal.pntd.0001337)
Supplement: Table S3 — Complete list of proteins identified in proteomic analysis of skin treated with schistosome peptidases. Two replicate experiments are shown. For each protein, the accession number, number of unique peptides, percent coverage, and respective scores are listed (detail of how scores were calculated is described in Methods), along with species name and protein name. Samples were compared based on the number of unique peptides for each experimental condition. (XLS) [file pntd.0001337.s007.xls]

## Sheet: skin expt 1
			1.8 uM SmCB2 + 2 uM CAO74				180 nM SmCB2				No Enzyme Control ( + 2 uM CAO74)				1.8 uM SmCB2				No enzyme control (+2uM AAPF-CMK)				180 nM SmCE				1.8 uM SmCE + 2 uM AAPF-CMK				1.8 uM SmCE
ID	Rank	Acc #	Number of Unique Peptides	% Cov	Best Disc Score	Best Expect Val	Number of Unique Peptides	% Cov	Best Disc Score	Best Expect Val	Number of Unique Peptides	% Cov	Best Disc Score	Best Expect Val	Number of Unique Peptides	% Cov	Best Disc Score	Best Expect Val	Number of Unique Peptides	% Cov	Best Disc Score	Best Expect Val	Number of Unique Peptides	% Cov	Best Disc Score	Best Expect Val	Number of Unique Peptides	% Cov	Best Disc Score	Best Expect Val	Number of Unique Peptides	% Cov	Best Disc Score	Best Expect Val	Protein MW	Species	Protein Name
1	[1]	P68871	3	29.3	3.49	7.5e-06	12	63.3	3.76	2.3e-06	7	54.4	4.2	3.7e-07	4	29.3	3.95	6.9e-07	8	56.5	4.87	2.1e-08	5	50.3	2.51	0.00049	5	48.3	4.09	5.7e-07	3	20.4	3.81	1.9e-06	15998.5	HUMAN	Hemoglobin subunit beta
1	[2]	P02768	3	6.2	2.54	0.00024	10	20.2	3.27	1.9e-05	2	3.3	3.12	8.8e-06	4	9.2	1.36	0.0065	2	3.3	2.47	0.00035	4	8.2	2.49	7.9e-05	9	21.2	3.37	8.5e-06	5	9.5	2.97	4.6e-05	69367.4	HUMAN	Serum albumin
1	[3]	P31949	8	56.2	4.41	1.4e-07	7	56.2	4.31	2.3e-07	4	32.4	2.78	9.6e-06	3	27.6	2.95	6.2e-06	6	46.7	3.29	1.7e-05					5	38.1	1.65	0.00072	6	47.6	3.54	2.9e-06	11740.6	HUMAN	Protein S100-A11
1	[4]	P62987	8	51.6	4.15	4.5e-07	7	51.6	3.88	1.4e-06	9	51.6	2.81	0.00013	9	51.6	2.56	0.00039	8	47.7	3.46	8.4e-06	7	41.4	2.76	0.00017	9	51.6	3.19	2.6e-05	10	51.6	3.5	7.3e-06	14728.5	HUMAN	Ubiquitin-60S ribosomal protein L40
1	[5]	P15090	3	23.5	5.35	2.7e-09	7	43.9	5.12	7.1e-09	3	23.5	3.65	1.1e-06	4	34.8	2.82	6.4e-05	7	53	4.97	1.3e-08					5	23.5	4.42	1.4e-07	6	50.8	4.33	2e-07	14719	HUMAN	Fatty acid-binding protein, adipocyte
1	[6]	P14174	6	44.3	4.75	3.4e-08	6	44.3	4.54	8.5e-08	5	23.5	3.73	2.7e-06	3	21.7	3.27	1.9e-05	6	42.6	3.52	6.6e-06	5	21.7	3.59	4.8e-06	6	23.5	4.15	4.4e-07	5	23.5	4.16	4.3e-07	12476.4	HUMAN	Macrophage migration inhibitory factor
1	[7]	P07108	6	69	4.83	2.4e-08	8	72.4	4.72	3.9e-08	6	69	3.43	9.4e-06	3	50.6	2.53	0.00044	4	69	2.78	0.00015	2	39.1	2.77	0.00016	4	50.6	2.81	0.00011	8	79.3	3.13	3.5e-05	10044.5	HUMAN	Acyl-CoA-binding protein
1	[8]	P21291					1	8.8	3.92	1.2e-06									8	47.2	3.91	1.2e-06	5	32.6	3.11	1.3e-05	7	44	3.7	3.1e-06	5	32.6	3.7	3e-06	20567.6	HUMAN	Cysteine and glycine-rich protein 1
1	[9]	P62805	3	33	2.25	0.0015	9	55.3	3.01	5.7e-05	5	45.6	3.41	1.1e-05	2	24.3	1.73	0.0031	4	37.9	3.11	3.7e-05	1	13.6	1.45	0.0044					4	37.9	3.12	3.6e-05	11367.4	HUMAN	Histone H4
1	[10]	P04264	3	5.4	2.51	0.00049	2	4	1.97	0.0049	9	15.5	2.98	6.5e-05																					66039.2	HUMAN	Keratin, type II cytoskeletal 1
1	[11]	P35527	1	2.6	3.16	3e-05					7	12.4	3.77	2.3e-06																					62064.8	HUMAN	Keratin, type I cytoskeletal 9
1	[12]	P02545					2	4.2	3.4	1.1e-05	1	2.1	2.12	0.00014	2	4.4	1.65	0.00026	7	13.7	3.83	1.7e-06	3	6	3.52	6.7e-06	4	8.4	3.13	3.5e-05	2	4.2	3.41	1e-05	74140.1	HUMAN	Lamin-A/C
1	[13]	Q9H299	6	43	3.18	2.7e-05	4	43	3.58	5.1e-06	3	31.2	2.4	0.00021	4	43	2.29	0.0002	4	43	1.29	0.0017	2	31.2	2.52	0.00013	3	39.8	1.5	0.0015	3	31.2	2.57	6.8e-05	10437.8	HUMAN	SH3 domain-binding glutamic acid-rich-like protein 3
1	[14]	P21333	3	1.2	2.08	0.003	4	1.7	2.12	0.0025					2	0.7	0.79	0.002	5	2	2.49	0.00045					3	1.2	1.34	0.0064	6	1.9	3.07	4.5e-05	280741	HUMAN	Filamin-A
1	[15]	P26447	3	19.8	2.55	0.00033	4	26.7	1.91	0.0012	4	28.7	2.32	0.00027	4	28.7	2.36	0.00043	6	36.6	2.48	0.00023	3	19.8	1.51	0.0017	6	45.5	2.2	0.0019	6	36.6	3.34	1.4e-05	11728.6	HUMAN	Protein S100-A4
1	[16]	P09382	5	48.9	3.88	1.4e-06	5	47.4	3.41	1e-05	4	37.8	3.26	2e-05	3	34.1	1.72	0.0011	4	43	2.88	7.1e-05	3	31.1	2.47	9.8e-05	4	43	1.9	0.00011	5	47.4	2.77	0.00016	14715.8	HUMAN	Galectin-1
1	[17]	P05387					4	35.7	4.15	4.4e-07	2	27	1.68	0.0022	2	27	1.62	0.0057	1	10.4	1.29	0.0055									1	10.4	1.61	0.0047	11665	HUMAN	60S acidic ribosomal protein P2
1	[18]	P05109	4	37.6	2.89	9.5e-05	3	29	2.61	0.00031					2	23.7	2.56	0.00035	3	32.3	2.69	0.00022	1	11.8	2.12	0.0025	1	11.8	2.28	0.00085	6	46.2	3.61	4.5e-06	10834.6	HUMAN	Protein S100-A8
1	[19]	P30046	4	33.1	3.23	2.3e-05	4	50.8	2.92	8.3e-05	2	19.5	1.08	0.00066	2	19.5	1.29	0.0016	3	32.2	2.1	0.00084	1	12.7	2.51	0.00022	1	12.7	1.44	0.0045	5	44.9	3.09	4e-05	12711.9	HUMAN	D-dopachrome decarboxylase
1	[20]	Q9TS34	2	6.3	1.55	0.00059	4	23.9	2.82	4.8e-05	3	23.2	2.22	0.00017					6	40.8	2.5	0.00051	2	14.8	2.13	0.00012	2	17.6	0.8	0.0049	5	40.8	2.09	0.00037	15326.7	HYLLA	Hemoglobin subunit alpha-2
1	[21]	P62942	2	25.9	2.72	0.0002	2	25.9	3.21	2.4e-05	1	13	2.17	0.0012					4	38.9	3.16	3.1e-05	3	25.9	2.34	0.00098	2	16.7	2.9	9.3e-05	4	38.9	3.42	1e-05	11950.8	HUMAN	Peptidyl-prolyl cis-trans isomerase FKBP1A
1	[22]	P04080	1	12.2	2.49	0.00052	3	58.2	5.78	4.3e-10	2	33.7	3.86	1.6e-06	3	45.9	2.89	2.7e-05	3	45.9	3.22	2.3e-05	2	24.5	1.29	0.0024	4	58.2	3.33	1.2e-05	3	45.9	3.06	4.7e-05	11139.7	HUMAN	Cystatin-B
1	[23]	P31944	5	16.1	2.91	8.8e-05	3	9.1	2.76	0.00016									2	8.7	2.41	0.00038	2	8.7	2.27	0.00053	2	8.7	2.33	0.001	4	19.4	3.24	2.2e-05	27679.8	HUMAN	Caspase-14
1	[24]	O75368	2	27.2	3.28	1.8e-05	4	46.5	3.52	6.5e-06	1	11.4	1.36	0.00072	3	28.1	2.25	0.00031	1	11.4	1.27	0.0057									1	11.4	2.68	0.00012	12774.4	HUMAN	SH3 domain-binding glutamic acid-rich-like protein
1	[25]	Q06830					3	11.6	1.98	0.0047	2	11.6	1.46	0.0023					3	20.6	2.99	2.7e-05	3	19.1	2.68	9.2e-05	4	25.1	2.58	4.4e-05	5	25.1	3.09	4.1e-05	22110.5	HUMAN	Peroxiredoxin-1
1	[26]	P10599	5	32.4	2.5	0.0005	4	42.9	3.02	5.4e-05	4	31.4	2.6	0.00032	3	34.3	2.21	0.0017	4	42.9	2.55	0.00041	1	12.4	1.66	0.0021	2	21	2.32	0.0011	4	34.3	2.97	6.7e-05	11737.6	HUMAN	Thioredoxin
1	[27]	P10987	2	5.6	1.88	0.003	2	5.6	2.36	0.00023	2	5.6	1.99	0.00067					4	8.5	3.87	1.5e-06	2	2.9	3.41	1e-05	2	2.9	2.66	7.2e-05	2	5.6	2.21	0.0012	41822.2	DROME	Actin-5C
1	[28]	P61457	4	50	3.43	9.4e-06	5	34.6	2.48	0.00055	1	13.5	1.33	0.0011	1	13.5	0.99	0.0045					1	13.5	1.52	0.0015					1	13.5	2.62	0.0003	11999.7	HUMAN	Pterin-4-alpha-carbinolamine dehydratase
1	[29]	P52758					3	27	3.35	1.3e-05									3	27	4.86	2.1e-08					1	7.3	1.09	0.0011					14493.8	HUMAN	Ribonuclease UK114
1	[30]	P35754	3	31.1	2.46	0.00061	4	35.8	3.87	1.4e-06					1	10.4	1.41	0.0077					2	20.8	1.31	0.0032	2	23.6	1.89	0.0039	4	32.1	3.29	1.7e-05	11775.9	HUMAN	Glutaredoxin-1
1	[31]	O95777	4	47.9	2.88	0.0001																	1	11.5	0.97	0.008									10402.7	HUMAN	N-alpha-acetyltransferase 38, NatC auxiliary subunit
1	[32]	P61604	4	49	2.78	0.00015	3	37.3	2.61	0.00032	1	13.7	3.09	4e-05	2	23.5	3.25	2.1e-05	2	23.5	3.52	6.4e-06	2	23.5	3.1	9.2e-06	1	13.7	3.83	1.8e-06	3	39.2	3.09	4e-05	10931.8	HUMAN	10 kDa heat shock protein, mitochondrial
1	[33]	P13645									4	7.5	2.56	0.00038																					58827.5	HUMAN	Keratin, type I cytoskeletal 10
1	[34]	P61970	3	34.6	2.91	8.7e-05	3	34.6	2.95	7.6e-05	1	11	3.72	2.8e-06					3	34.6	3.35	1e-05					2	22	1.12	0.0025	3	34.6	3.62	4.3e-06	14478.6	HUMAN	Nuclear transport factor 2
1	[35]	P61769					1	8.4	1.44	0.0007	1	8.4	2.1	0.00022	1	8.4	1.71	0.00025	1	8.4	1.53	0.00053					1	8.4	0.92	0.0018	3	27.7	2.59	0.00032	13714.7	HUMAN	Beta-2-microglobulin
1	[36]	P62318	4	39.7	2.26	0.0014	2	15.1	2.36	0.00091	1	7.9	2.18	0.002	1	7.9	2.27	0.0014	1	7.9	2.13	0.0025	1	7.9	1.87	0.0075	1	7.9	2.03	0.0037	1	7.9	2.14	0.0023	13916.4	HUMAN	Small nuclear ribonucleoprotein Sm D3
1	[37]	P06702	3	28.1	2.78	0.00015	3	28.1	3.1	4e-05	1	13.2	1.12	0.00051	3	28.1	2.79	3.3e-05	1	13.2	2.71	0.00012	1	13.2	1.22	0.0012	1	13.2	1.12	0.0021	2	28.1	2.51	0.00038	13242.1	HUMAN	Protein S100-A9
1	[38]	Q9Y333	1	20	3.6	4.7e-06	3	29.5	3.05	4.9e-05																					1	21.1	2.18	8e-05	10834.6	HUMAN	U6 snRNA-associated Sm-like protein LSm2
1	[39]	Q9P1F3	2	19.8	4.15	4.4e-07	2	19.8	2.92	8.3e-05	2	19.8	1.2	0.00043	1	19.8	1.15	0.0014	1	19.8	2.72	0.00017					1	19.8	0.8	0.0019	2	19.8	2.2	0.00045	9056.6	HUMAN	UPF0727 protein C6orf115
1	[40]	P06703	2	22.2	3.03	5.3e-05	2	22.2	2.81	0.00014	3	30	3.3	1.7e-05	2	22.2	2.71	0.00013	2	22.2	2.91	8.9e-05	2	22.2	2.41	0.00074	3	30	2.9	9.2e-05	3	30	2.91	8.6e-05	10179.8	HUMAN	Protein S100-A6
1	[41]	P30041					1	4.5	1.56	0.00016									2	9.4	1.48	0.0043					1	4.5	0.92	0.0007	3	19.2	2.76	0.00017	25035.2	HUMAN	Peroxiredoxin-6
1	[42]	P62314	3	37	2.49	0.00053	1	10.9	2.55	0.00041					1	10.9	0.79	0.0057	1	10.9	1.67	0.0012	1	10.9	2.17	0.00095	1	10.9	1.2	0.0045	2	20.2	2.48	0.00056	13281.7	HUMAN	Small nuclear ribonucleoprotein Sm D1
1	[43]	Q53GG5	2	8.5	3.86	1.5e-06	2	8.5	2.58	0.00036	1	4.1	2.6	0.00025	1	4.1	2.48	0.00036									1	4.1	2.32	0.00021	1	4.1	2.67	0.00024	39232.8	HUMAN	PDZ and LIM domain protein 3
1	[44]	P84090	2	16.3	3.22	2.3e-05	1	16.3	2.74	6.5e-05	2	16.3	3.28	1.8e-05																	1	16.3	2.89	1.2e-05	12259.1	HUMAN	Enhancer of rudimentary homolog
1	[45]	P30047	3	53.6	2.54	0.00025	1	21.4	1.43	0.0017																									9698.3	HUMAN	GTP cyclohydrolase 1 feedback regulatory protein
1	[46]	O95969	2	17.8	3.49	7.6e-06	2	17.8	2.87	0.00011	2	17.8	2.32	0.00031	2	17.8	1.92	0.00075	3	28.9	2.67	9.8e-05	2	17.8	1.9	0.00024	2	17.8	2.64	0.00016	2	17.8	2.64	0.00016	9925.2	HUMAN	Secretoglobin family 1D member 2
1	[47]	P52597	3	9.9	2.41	0.00041	2	6.5	2.32	0.00093	2	6.5	1.99	8.7e-05	1	2.4	0.3	0.0095																	45672.3	HUMAN	Heterogeneous nuclear ribonucleoprotein F
1	[48]	P00761	1	8.7	3.74	2.5e-06	1	8.7	3.4	1.1e-05	1	8.7	1.63	0.002													1	8.7	0.86	0.003	2	17.3	3.21	2.4e-05	24409.7	PIG	Trypsin
1	[49]	P15121													1	3.5	0.45	0.0095	3	9.2	2.76	0.00012													35853.7	HUMAN	Aldose reductase
1	[50]	P58546	2	16.9	3.24	2.1e-05	2	23.7	3	5.9e-05	1	14.4	3.65	1.5e-06	1	14.4	3.28	3.4e-06	1	14.4	1.49	0.00064					1	14.4	3.49	3.2e-06					12894.9	HUMAN	Myotrophin
1	[51]	P01034					1	11.6	3.06	4.7e-05									2	19.2	3.01	5.8e-05					1	11.6	3.94	1.1e-06					15799.4	HUMAN	Cystatin-C
1	[52]	P46940	2	2	2.96	7.1e-05																									2	2	2.53	6.6e-05	189254	HUMAN	Ras GTPase-activating-like protein IQGAP1
1	[53]	P20231																													2	9.8	3.16	3e-05	30515.4	HUMAN	Tryptase beta-2
1	[54]	P01040	2	26.5	3.09	4.1e-05	2	26.5	2.03	0.0011					2	26.5	0.86	0.0015	2	22.4	1.41	0.0037					1	12.2	0.71	0.0072	1	12.2	0.93	0.0091	11006.6	HUMAN	Cystatin-A
1	[55]	Q96FJ2	2	25.8	2.81	9.4e-05	1	12.4	0.97	0.0032									1	12.4	1.41	0.00054									1	12.4	2.52	8.9e-05	10349.9	HUMAN	Dynein light chain 2, cytoplasmic
1	[56]	A8MWD9	2	17.1	2.7	0.00021	1	17.1	2.27	0.00022					2	26.3	1.14	0.0055													2	17.1	1.5	0.0024	8544.1	HUMAN	Small nuclear ribonucleoprotein G-like protein
1	[57]	Q15828	2	21.5	3.37	1.3e-05																									1	6.7	1.23	0.0088	16511.3	HUMAN	Cystatin-M
1	[58]	P62304	2	12	2.73	0.00019	2	29.3	2.01	0.0014					1	12	1.14	0.00088									1	12	2.91	8.7e-05	2	12	2.69	0.00015	10803.7	HUMAN	Small nuclear ribonucleoprotein E
1	[59]	P00338	1	3	1.6	0.0044	2	7.2	2.56	0.00039	1	3	1.7	0.0013					1	3	2.29	0.0012													36689.1	HUMAN	L-lactate dehydrogenase A chain
1	[60]	P01008	2	2.6	2.54	0.00015	1	2.6	0.81	0.0034	1	2.6	0.31	0.0029					1	2.6	0.6	0.0018									1	2.6	0.72	0.0037	52602.9	HUMAN	Antithrombin-III
1	[61]	P08515	2	7.3	2.36	0.00092																													25498.9	SCHJA	Glutathione S-transferase class-mu 26 kDa isozyme
1	[62]	P61626	2	16.2	2.66	0.00021																													16537.2	HUMAN	Lysozyme C
1	[63]	P54578	1	2.6	1.9	0.0065	2	4.5	2.19	0.0019					2	4.5	1.54	0.00056													1	1.8	1.43	0.0055	56069.6	HUMAN	Ubiquitin carboxyl-terminal hydrolase 14
1	[64]	Q15746					2	0.7	2.11	0.0026																									210717	HUMAN	Myosin light chain kinase, smooth muscle
1	[65]	Q15365																													2	6.7	2.8	5.3e-05	37498.2	HUMAN	Poly(rC)-binding protein 1
1	[66]	Q9BX66	2	2.2	2.22	0.00075																													142498	HUMAN	Sorbin and SH3 domain-containing protein 1
1	[67]	P23381	1	3.4	2.72	0.00012	1	3.4	3.67	3.5e-06	1	3.4	3.77	2.2e-06	1	3.4	4.07	6.4e-07					1	3.4	1.71	0.0002	1	3.4	1.22	0.0011	1	3.4	1.27	0.0013	53165.9	HUMAN	Tryptophanyl-tRNA synthetase, cytoplasmic
1	[68]	P35244	1	14	3.97	9.4e-07	1	14	2.29	0.00012																									13568.9	HUMAN	Replication protein A 14 kDa subunit
1	[69]	Q14247	1	2.4	3.97	9.5e-07	1	2.4	3.03	3.7e-05																					1	2.4	2.16	0.00013	61586.6	HUMAN	Src substrate cortactin
1	[70]	P07900	2	3.3	2.28	0.0013																	1	2	1.58	0.0002					1	2	3.72	2.8e-06	84660.4	HUMAN	Heat shock protein HSP 90-alpha
1	[71]	P61978	1	5	3.78	2.1e-06																													50976.7	HUMAN	Heterogeneous nuclear ribonucleoprotein K
1	[72]	P05388	1	6	3.68	2.7e-06																													34273.8	HUMAN	60S acidic ribosomal protein P0
1	[73]	P09211	1	9.5	1.57	0.0049	1	9.5	2.8	0.00014									1	5.7	3.63	4.1e-06													23356	HUMAN	Glutathione S-transferase P
1	[74]	P06733					1	4.6	3.5	7.2e-06																									47169.4	HUMAN	Alpha-enolase
1	[75]	P04792																	1	7.8	3.5	7.2e-06									1	7.8	2.02	0.0002	22782.7	HUMAN	Heat shock protein beta-1
1	[76]	Q99536	2	2.8	1.92	0.00093	1	2.8	0.82	0.0099																					1	2.8	1.58	0.0031	41920.6	HUMAN	Synaptic vesicle membrane protein VAT-1 homolog
1	[77]	Q9BRA2	2	15.4	1.82	0.0024	3	17.9	1.57	0.0016					1	8.1	0.94	0.0023	1	8.1	1.23	0.00069					1	8.1	0.86	0.0028					13940.9	HUMAN	Thioredoxin domain-containing protein 17
1	[78]	P09012	1	6.4	3.29	1.7e-05																													31279.8	HUMAN	U1 small nuclear ribonucleoprotein A
1	[79]	P62312	3	25	1.44	0.0016	2	22.5	1.85	0.0011	2	22.5	0.96	0.0035	1	13.8	1.39	0.00057																	9127.7	HUMAN	U6 snRNA-associated Sm-like protein LSm6
1	[80]	P31483					1	3.4	3.14	3.4e-05																									42963.5	HUMAN	Nucleolysin TIA-1 isoform p40
1	[81]	P60903																	1	10.3	2.75	8e-05					1	10.3	0.99	0.0019	1	10.3	3.1	3.9e-05	11203.2	HUMAN	Protein S100-A10
1	[82]	P08670													1	4.5	2.03	0.00015					1	4.5	3.1	2.7e-05	1	4.5	1.65	0.00036					53652.1	HUMAN	Vimentin
1	[83]	P19338	1	2.5	3.02	5.5e-05																													76615	HUMAN	Nucleolin
1	[84]	P62995	1	5.9	2.98	2.8e-05																													33665.9	HUMAN	Transformer-2 protein homolog beta
1	[85]	Q96AC1																													1	1.9	2.98	6.5e-05	77861.2	HUMAN	Fermitin family homolog 2
1	[86]	P04004	2	5.4	1.78	0.00037	1	3.1	2.94	7.6e-05																									54306.1	HUMAN	Vitronectin
1	[87]	Q8TF09					1	16.7	1.38	0.0067									1	16.7	2.1	0.0002	1	16.7	2.28	0.0003	1	16.7	2.23	0.0016	1	16.7	2.91	8.7e-05	10854.7	HUMAN	Dynein light chain roadblock-type 2
1	[88]	Q08554	2	2.8	1.67	0.0017																									1	1.5	2.85	0.00011	99987.7	HUMAN	Desmocollin-1
1	[89]	P40121					1	3.7	2.82	0.00013	1	3.7	1.43	7.6e-05																					38517.9	HUMAN	Macrophage-capping protein
1	[90]	P99999					1	10.5	2.8	3.5e-05																									11748.8	HUMAN	Cytochrome c
1	[91]	Q5TDH0	1	4	2.8	7e-05									1	4	1.43	0.00065																	44523	HUMAN	Protein DDI1 homolog 2
1	[92]	Q13642					1	3.7	2.12	0.0025									1	3.7	2.59	0.00034	1	3.7	1.16	0.0032	1	3.7	2.79	0.00015					36263.4	HUMAN	Four and a half LIM domains protein 1
1	[93]	P01951					1	10.6	2.77	0.00016	1	10.6	2.54	0.00042					1	10.6	2.43	0.00067	1	10.6	0.65	0.0091	1	10.6	2.12	0.0011	1	10.6	2.03	0.0038	15188.4	TALEU	Hemoglobin subunit alpha
1	[94]	P01945					1	10.6	2.77	0.00016																									15248.5	MESAU	Hemoglobin subunit alpha
1	[95]	P09651	1	4.3	2.74	0.00018																													38746.9	HUMAN	Heterogeneous nuclear ribonucleoprotein A1
1	[96]	Q96HQ2	1	15.5	2.74	0.00018																													13196	HUMAN	CDKN2AIP N-terminal-like protein
1	[97]	Q15417	1	5.8	2.14	0.00018	1	6.1	2.72	9e-05																					1	4	1.88	0.0042	36414	HUMAN	Calponin-3
1	[98]	P07737	1	12.9	2.44	0.00034	1	12.9	1.87	0.00049									1	12.9	2.69	0.00019					1	12.9	1.65	0.00066					15054.4	HUMAN	Profilin-1
1	[99]	P14618	1	2.4	2.1	0.0028	1	2.4	2.69	0.00022																					1	1.9	1.43	0.008	57937.4	HUMAN	Pyruvate kinase isozymes M1/M2
1	[100]	P26599					1	3.8	2.63	0.00029									1	3.8	0.86	0.0013													57221.8	HUMAN	Polypyrimidine tract-binding protein 1
1	[101]	Q9Y4Z0	1	11.5	1.08	0.004																									1	8.6	2.44	0.00021	15349.9	HUMAN	U6 snRNA-associated Sm-like protein LSm4
1	[102]	P14649	1	6.2	2.38	0.00083																													22764.2	HUMAN	Myosin light chain 6B
1	[103]	P62937																	2	15.8	0.74	0.0055									2	18.8	1.36	0.0094	18012.7	HUMAN	Peptidyl-prolyl cis-trans isomerase A
1	[104]	O00151	1	5.2	1.64	0.0027													2	7	1.4	0.0043													36072	HUMAN	PDZ and LIM domain protein 1
1	[105]	Q15582					1	2.8	2.3	0.00034																									74681.6	HUMAN	Transforming growth factor-beta-induced protein ig-h3
1	[106]	P02088	1	6.8	2.24	0.0015					1	6.8	1.31	0.0033	1	6.8	1.21	0.005	1	6.8	2.09	0.00045	1	6.8	1.63	0.0013					1	6.8	1.4	0.0039	15840.3	MOUSE	Hemoglobin subunit beta-1
1	[107]	Q9UJC5	1	13.1	2.22	0.00011	1	13.1	1.22	0.0011																									12326.2	HUMAN	SH3 domain-binding glutamic acid-rich-like protein 2
1	[108]	P07602					2	3.6	1.27	0.0039					1	2.1	0.4	0.0045									1	2.1	2.02	0.00074	1	2.1	2.1	0.00025	58113.3	HUMAN	Proactivator polypeptide
1	[109]	Q00577	1	2.8	2.16	0.00026																													34911	HUMAN	Transcriptional activator protein Pur-alpha
1	[110]	O15511																													1	7.9	2.12	0.0019	16320.6	HUMAN	Actin-related protein 2/3 complex subunit 5
1	[111]	P07996									1	0.9	2.05	0.0034																					129384	HUMAN	Thrombospondin-1
1	[112]	Q0VGL1	1	11.1	1.76	0.0055	1	11.1	1.47	0.0099																					1	11.1	2.03	0.0037	10741.4	HUMAN	UPF0539 protein C7orf59
1	[113]	Q9NZT1	1	10.3	0.71	0.0068	1	7.5	1.96	0.0051																									15892.6	HUMAN	Calmodulin-like protein 5
1	[114]	P84103	2	18.3	1.42	0.00071																													19329.8	HUMAN	Splicing factor, arginine/serine-rich 3
1	[115]	P07355	1	4.1	1.94	0.0055																													38604.4	HUMAN	Annexin A2
1	[116]	Q96FQ6	1	10.7	1.93	0.0012																													11801.5	HUMAN	Protein S100-A16
1	[117]	P80177					1	10.4	1.38	0.0085	1	10.4	1.92	0.0018					1	10.4	1.48	0.0031									2	10.4	1.05	0.0072	12343.3	BOVIN	Macrophage migration inhibitory factor
1	[118]	P04271	1	16.3	1.91	0.00025	1	16.3	0.73	0.0055																									10713.1	HUMAN	Protein S100-B
1	[119]	P04406					1	6.9	1.9	0.00012									1	2.4	0.58	0.0074													36053.5	HUMAN	Glyceraldehyde-3-phosphate dehydrogenase
1	[120]	P29692	1	4.6	1.87	0.0076																													31122.1	HUMAN	Elongation factor 1-delta
1	[121]	Q5D862	1	0.5	1.85	0.00038													1	0.5	1.22	0.00075									1	0.5	1.3	0.0018	248074	HUMAN	Filaggrin-2
1	[122]	O60506																													1	2.1	1.73	0.0082	69603.2	HUMAN	Heterogeneous nuclear ribonucleoprotein Q
1	[123]	P15531																	1	7.9	1.71	0.0017													17148.9	HUMAN	Nucleoside diphosphate kinase A
1	[124]	P10462																													1	10.3	1.57	0.00024	10893.5	BOVIN	Protein S100-A2
1	[125]	P31942																													1	4.9	1.49	0.0004	36926.8	HUMAN	Heterogeneous nuclear ribonucleoprotein H3
1	[126]	P02538									2	3.2	0.77	0.006																					60045.4	HUMAN	Keratin, type II cytoskeletal 6A
1	[127]	P30050					1	5.5	1.38	0.0036													1	5.5	1.41	0.0083									17818.7	HUMAN	60S ribosomal protein L12
1	[128]	O00148	1	2.3	1.34	0.0054																													49130	HUMAN	ATP-dependent RNA helicase DDX39
1	[129]	Q99426	2	7.4	0.6	0.0047	1	4.1	1.27	0.00056																									27325.8	HUMAN	Tubulin-folding cofactor B
1	[130]	O15075	1	1.5	1.25	0.0062									1	1.5	1.14	0.0027													1	1.5	0.45	0.0035	82224.7	HUMAN	Serine/threonine-protein kinase DCLK1
1	[131]	Q9Y285					1	2.4	1.23	0.0049																									57564.1	HUMAN	Phenylalanyl-tRNA synthetase alpha chain
1	[132]	Q8R605													1	7.4	1.2	0.006																	17590.2	FUSNN	Transcriptional repressor nrdR
1	[133]	P30101													1	2.2	1.17	0.0031																	56782.9	HUMAN	Protein disulfide-isomerase A3
1	[134]	P62306	1	9.3	1.1	0.008																													9725.3	HUMAN	Small nuclear ribonucleoprotein F
1	[135]	P59998					1	6	1.03	0.0022																									19667.2	HUMAN	Actin-related protein 2/3 complex subunit 4
1	[136]	P01009																					1	4.1	0.92	0.004									46736.9	HUMAN	Alpha-1-antitrypsin
1	[137]	P36952													1	4.5	0.46	0.0037					1	4.5	0.79	0.0027									42100.7	HUMAN	Serpin B5
1	[138]	P25788					1	5.5	0.67	0.0056																									28433.5	HUMAN	Proteasome subunit alpha type-3
1	[139]	P05386									1	14	0.67	0.0035																					11514	HUMAN	60S acidic ribosomal protein P1
1	[140]	Q14956	1	1.6	0.57	0.0072													1	1.6	0.61	0.0039					1	1.6	0.47	0.0071					63923.1	HUMAN	Transmembrane glycoprotein NMB
1	[141]	P53634																													1	4.3	0.6	0.0091	51842.2	HUMAN	Dipeptidyl peptidase 1
1	[142]	Q9BGI3													1	9	0.43	0.0059																	21946.2	BOVIN	Peroxiredoxin-2
1	[143]	Q9HCY8																	1	10.6	0.43	0.0032													11662.2	HUMAN	Protein S100-A14
1	[144]	P22626																	1	3.7	0.17	0.0071	1	3.7	0.08	0.0083									37430	HUMAN	Heterogeneous nuclear ribonucleoproteins A2/B1
1	[145]	P50552																	1	3.7	0.05	0.0087													39830.1	HUMAN	Vasodilator-stimulated phosphoprotein
2	[1]	P15090	13	80.3	5.31	3.2e-09	11	84.1	6.1	1.1e-10	8	33.3	3.73	2.6e-06	10	67.4	4.86	2.1e-08	16	79.5	4.01	8.1e-07	9	67.4	3.87	1.5e-06	14	81.1	4.54	8.6e-08	20	84.1	4.56	7.7e-08	14719	HUMAN	Fatty acid-binding protein, adipocyte
2	[2]	P68871	17	89.1	4.56	7.7e-08	18	89.1	3.96	1e-06	14	82.3	5.3	3.3e-09	15	83	5.35	2.6e-09	16	89.1	5.2	5e-09	14	78.2	3.55	5.8e-06	15	83	6.08	1.2e-10	16	89.1	5.25	4.2e-09	15998.5	HUMAN	Hemoglobin subunit beta
2	[3]	Q01995	13	56.2	3.96	9.9e-07	16	56.7	5.63	8.1e-10	5	25.9	3.2	2.6e-05	22	58.2	3.93	1.1e-06	12	45.8	4.12	5e-07	12	50.7	3.41	1e-05	14	53.2	3.89	1.3e-06	11	51.2	3.48	7.6e-06	22611.1	HUMAN	Transgelin
2	[4]	P69905	10	67.6	4.85	2.3e-08	14	67.6	5.41	2e-09	9	59.2	4.03	7.4e-07	11	59.2	4.53	8.7e-08	10	59.2	4.48	1.1e-07	8	57	3.38	1.2e-05	8	58.5	4.38	1.7e-07	10	59.2	3.9	1.3e-06	15257.7	HUMAN	Hemoglobin subunit alpha
2	[5]	P07737	9	60.7	3.5	7.1e-06	11	62.1	3.79	2e-06	2	12.9	3.37	1.2e-05	3	22.9	3.78	2.1e-06	8	52.1	3.39	9.1e-06	3	29.3	1.87	0.0017	3	27.9	4.37	1.8e-07	2	19.3	4.94	1.5e-08	15054.4	HUMAN	Profilin-1
2	[6]	P47929																	10	80.9	4.94	1.5e-08	6	52.9	4.36	1.8e-07	7	63.2	4.73	3.7e-08	7	63.2	2.67	0.00024	15075.2	HUMAN	Galectin-7
2	[7]	Q01469	8	48.1	4.75	3.5e-08	9	61.5	5.26	3.8e-09					5	27.4	2.81	2.3e-05	7	49.6	3.81	1.9e-06	4	51.1	2.97	6.9e-05	6	57.8	3.68	3.3e-06	5	56.3	4.38	1.7e-07	15164.6	HUMAN	Fatty acid-binding protein, epidermal
2	[8]	P37802	3	20.1	2.31	0.0011	5	20.6	2.77	0.00016	1	6	1.13	0.0059	9	41.2	3.05	4.9e-05					3	18.1	2.27	0.0014	2	13.1	2.52	0.00046	1	6	1.6	0.0062	22391.7	HUMAN	Transgelin-2
2	[9]	O75368	6	48.2	3.07	4.5e-05	3	28.1	3.28	1.8e-05	3	28.1	1.9	0.00036	2	12.3	1.66	0.0005	2	12.3	3.64	3.9e-06	2	12.3	2.38	0.00023	3	28.1	2.91	7.8e-05	3	28.1	4.26	2.7e-07	12774.4	HUMAN	SH3 domain-binding glutamic acid-rich-like protein
2	[10]	P02545	2	5.9	4.19	3.7e-07	3	5.4	3.25	2.1e-05	1	2.1	3.07	4.5e-05	4	7.2	3.27	1.9e-05	3	6	3.03	5.2e-05	7	15.4	2.71	0.0002	5	11.4	4.03	7.4e-07	6	14.2	3.52	6.6e-06	74140.1	HUMAN	Lamin-A/C
2	[11]	Q3SX14	5	7.5	3.43	9.6e-06	7	10	3.17	2.9e-05					4	6.4	3.56	1.7e-06					1	1.4	0.92	0.0079									80731.4	BOVIN	Gelsolin
2	[12]	P15531					4	25	3.66	3.6e-06					4	28.3	4.04	7e-07	1	7.9	2.31	0.0011	2	19.1	3.07	4.4e-05	3	19.1	3.56	5.5e-06	1	7.9	2.76	8e-05	17148.9	HUMAN	Nucleoside diphosphate kinase A
2	[13]	Q14019	1	11.3	1.88	0.0072	4	18.3	3.11	3.8e-05	2	12	3	7.1e-06	3	19.7	2.75	2.2e-05	3	7	3.41	7.8e-06	3	19.7	1.93	0.00028	4	19.7	2.53	6.9e-05	5	19.7	3.4	1.1e-05	15945.1	HUMAN	Coactosin-like protein
2	[14]	P99999	5	50.5	3.55	5.7e-06	5	33.3	3.15	3.2e-05	2	19	1.16	0.00084	3	32.4	2.14	0.0001	3	41.9	3.33	1.5e-05	2	23.8	2.34	0.00016	4	33.3	2.89	4.5e-05	5	50.5	3.09	4.1e-05	11748.8	HUMAN	Cytochrome c
2	[15]	P61626	5	26.4	3.28	1.8e-05	3	20.9	3.28	1.8e-05	3	20.3	1.84	0.0021	4	23.6	2.8	6.2e-05	5	29.1	1.9	0.0021					5	30.4	2.77	0.00016	7	43.2	2.63	0.00029	16537.2	HUMAN	Lysozyme C
2	[16]	P09382	5	47.4	3.15	3.1e-05	4	33.3	2.61	9.7e-05									2	14.8	1.5	0.0026	3	28.9	1.39	0.0017	3	28.9	2.4	0.00011	4	40	1.7	0.00034	14715.8	HUMAN	Galectin-1
2	[17]	P02766	3	33.3	3.89	1.3e-06	5	34	3.28	1.8e-05					2	24.5	3.45	3.1e-06	2	9.5	3.23	1.5e-05	1	8.8	1.32	0.0012	1	8.8	2.04	5.9e-05	1	8.8	0.62	0.0025	15887.2	HUMAN	Transthyretin
2	[18]	P26599	3	10	5.17	5.7e-09	2	7.7	4.35	1.9e-07					1	3.8	0.71	0.0019	1	3.8	2.43	0.00015													57221.8	HUMAN	Polypyrimidine tract-binding protein 1
2	[19]	Q9NZT1	1	7.5	1.87	0.0076	4	41.1	3.46	8.4e-06					2	19.2	2.39	0.00079																	15892.6	HUMAN	Calmodulin-like protein 5
2	[20]	P02078									3	16.9	2.62	0.00031	3	16.9	2.29	0.00056	5	23.2	2.85	0.00011	3	16.9	2.47	0.00035	4	23.2	2.9	9.2e-05	4	23.2	2.02	0.0012	15751.2	CAPHI	Hemoglobin subunit beta-C
2	[21]	P61088	2	13.8	2.2	0.0019	4	27	4.75	3.4e-08					4	27	3.9	1.3e-06	3	19.7	4.32	2.1e-07	3	27	3.64	4e-06	3	19.7	4.37	1.8e-07	1	7.2	2.12	0.0024	17138	HUMAN	Ubiquitin-conjugating enzyme E2 N
2	[22]	Q9BRA2	4	29.3	4.33	2e-07					1	8.1	0.7	0.0033																					13940.9	HUMAN	Thioredoxin domain-containing protein 17
2	[23]	P17931					4	20	2.41	0.00073					4	20.4	3.39	1.1e-05																	26152.5	HUMAN	Galectin-3
2	[24]	P01940	3	31.9	3.91	1.2e-06	2	31.9	3.27	1.9e-05													1	11.3	0.99	0.0037	1	11.3	1.93	0.00015	1	11.3	1.96	0.00026	15186.5	TARBA	Hemoglobin subunit alpha
2	[25]	P62987									4	31.2	2.86	0.00011																					14728.5	HUMAN	Ubiquitin-60S ribosomal protein L40
2	[26]	P40121					3	11.8	3.25	2.1e-05	3	7.2	2.92	8.4e-05					1	3.4	2.03	0.0019	1	3.4	0.71	0.0058					1	3.4	2.2	0.0018	38517.9	HUMAN	Macrophage-capping protein
2	[27]	P04080	3	45.9	3.86	1.5e-06	1	12.2	0.33	0.0036									1	12.2	1.46	0.0016	2	24.5	1.3	0.0017	3	45.9	1.84	0.00034	3	45.9	3.34	1.4e-05	11139.7	HUMAN	Cystatin-B
2	[28]	P30101	4	7.3	2.3	0.0012	4	5.1	2.55	0.00042	3	7.3	2.9	9.1e-05	3	4.4	2.63	0.00028	3	7.3	2.7	0.00022	3	7.3	2.64	0.00027	3	7.3	2.58	0.00036	2	4.4	3.03	5.3e-05	56782.9	HUMAN	Protein disulfide-isomerase A3
2	[29]	P01034	2	19.2	3.66	3.6e-06	3	25.3	3.61	4.4e-06	2	19.2	2.46	0.00019	1	11.6	2.82	0.00013					2	17.8	3.17	2.9e-05	2	17.8	3.47	8.2e-06	2	17.8	3.24	2.1e-05	15799.4	HUMAN	Cystatin-C
2	[30]	O15540	4	33.3	2.27	0.00084	3	25.8	1.98	0.0031	2	23.5	2.37	0.00057					3	31.1	2.78	5.9e-05	2	23.5	2.26	0.00059	2	23.5	2.17	0.00076	3	34.8	2.06	0.00024	14889	HUMAN	Fatty acid-binding protein, brain
2	[31]	P06454	1	13.5	3.44	9.1e-06	1	13.5	3.47	8.2e-06					2	26.1	2.83	0.00012	2	26.1	3.78	2.2e-06	1	13.5	1.74	0.0039	2	26.1	2.99	6.1e-05					12203	HUMAN	Prothymosin alpha
2	[32]	P49748	2	3.5	2.03	0.0038	2	3.5	2.33	0.001					2	4.7	2.21	0.00021	3	6.6	2.69	9.6e-05					2	4.7	1.8	0.0013	3	6.7	2.42	0.0007	70390.7	HUMAN	Very long-chain specific acyl-CoA dehydrogenase, mitochondrial
2	[33]	O60814					3	15.1	2.36	0.00091																					1	11.9	3.8	2e-06	13890.3	HUMAN	Histone H2B type 1-K
2	[34]	Q969H8					1	5.2	1.24	0.0022					2	15	3.39	1.1e-05																	18795.4	HUMAN	UPF0556 protein C19orf10
2	[35]	P02768	1	1.6	1.94	0.0054	2	3.8	3.77	2.2e-06					1	1.6	0.77	0.0047									1	2.1	0.69	0.0034					69367.4	HUMAN	Serum albumin
2	[36]	P68226	1	9.5	1.75	9.1e-05	1	9.5	2.28	0.00011	2	17	3.52	6.5e-06	1	9.5	3.08	2e-06	1	9.5	3.73	2.7e-06	1	9.5	0.97	0.0015	1	9.5	1.85	0.0002	1	9.5	3.6	4.7e-06	16195.6	LAMGL	Hemoglobin subunit beta
2	[37]	P20018	2	27	3.45	8.9e-06	2	27	3.4	1.1e-05																									15271.5	LEMVA	Hemoglobin subunit alpha-1
2	[38]	P06702	2	24.6	2.94	7.8e-05																									1	13.2	2.25	0.0004	13242.1	HUMAN	Protein S100-A9
2	[39]	P08670	2	4.5	2.43	0.00067									2	5.2	1.99	0.0044	1	3	2.75	0.00017					2	4.9	3.04	5e-05					53652.1	HUMAN	Vimentin
2	[40]	P60660	2	19.2	2.09	0.0029	2	19.2	2.23	0.0016	3	29.1	1.9	0.0027	2	18.5	2.13	0.0003	1	10.6	0.98	0.0078					2	19.2	1.52	0.0042					16930.2	HUMAN	Myosin light polypeptide 6
2	[41]	P01857	2	7.6	3.09	4.1e-05									1	3.6	1.86	0.00077					1	3.6	1.24	0.0012									36106.2	HUMAN	Ig gamma-1 chain C region
2	[42]	P0CG05					2	23.6	2.63	0.00029													1	14.2	1.05	0.0068	1	9.4	1.09	0.0083	1	9.4	1.49	0.0087	11293.7	HUMAN	Ig lambda-2 chain C regions
2	[43]	P15121																					2	6	1.5	0.0042					2	6	2.57	0.00035	35853.7	HUMAN	Aldose reductase
2	[44]	P05413	2	14.3	2.7	0.00022	1	7.5	2.49	0.00052					1	7.5	1.21	0.0013													1	7.5	1.39	0.002	14858.2	HUMAN	Fatty acid-binding protein, heart
2	[45]	P10990					2	5.6	2.46	0.00033																									41827.2	STRFN	Actin-15A
2	[46]	P08515	2	7.3	2.3	0.001																													25498.9	SCHJA	Glutathione S-transferase class-mu 26 kDa isozyme
2	[47]	P20962													2	22.5	2.52	0.00016	2	22.5	2.62	9.6e-05	1	11.8	0.64	0.0062					1	11.8	1.65	0.00043	11530	HUMAN	Parathymosin
2	[48]	O76003					1	8.1	3.89	1.4e-06																									37432.4	HUMAN	Glutaredoxin-3
2	[49]	P49773									1	11.1	0.17	0.0072					2	18.3	2.23	0.0011	2	18.3	1.41	0.0015	1	11.1	0.95	0.0079	1	11.1	1.68	0.0016	13802	HUMAN	Histidine triad nucleotide-binding protein 1
2	[50]	Q53EL6	1	4.5	3.85	1.6e-06																													51721.7	HUMAN	Programmed cell death protein 4
2	[51]	Q9Y3D6	2	15.8	2.03	0.0037	2	15.8	2.07	0.0031																									16937.8	HUMAN	Mitochondrial fission 1 protein
2	[52]	Q15746	2	0.7	2.2	0.0018																													210717	HUMAN	Myosin light chain kinase, smooth muscle
2	[53]	P19886	1	8.8	2.52	0.00045	1	8.8	2.5	0.0005	1	8.8	2.28	0.0013					2	23.8	2.08	0.0031	1	8.8	2.01	0.0041	1	8.8	2.01	0.0042	1	8.8	1.82	0.0092	15934.5	COLPO	Hemoglobin subunit delta
2	[54]	P01962	1	10.6	3.32	1.6e-05	1	10.6	2.9	9.3e-05													1	10.6	3.27	1.9e-05					1	10.6	3.59	4.7e-06	15290.5	TAPTE	Hemoglobin subunit alpha-1/2
2	[55]	P07410					1	9.6	0.33	0.0049									1	9.6	3.43	9.6e-06	1	9.6	2.83	3.6e-05	1	9.6	3.23	2.2e-05	1	9.6	3.03	5.3e-05	15780.2	SPETO	Hemoglobin subunit beta-S/F
2	[56]	P05387					1	10.4	1.74	0.0089	2	24.3	2.17	0.00025																					11665	HUMAN	60S acidic ribosomal protein P2
2	[57]	P31949	3	35.2	1.3	0.0034																													11740.6	HUMAN	Protein S100-A11
2	[58]	P06576					1	3.4	3.08	4.2e-05																									56560.4	HUMAN	ATP synthase subunit beta, mitochondrial
2	[59]	P01834					1	17	3.05	4.8e-05																									11608.9	HUMAN	Ig kappa chain C region
2	[60]	P04908					1	14.6	2.7	0.00021	1	14.6	2.96	2.3e-05																					14135.6	HUMAN	Histone H2A type 1-B/E
2	[61]	P01945	1	10.6	2.3	0.0012	1	10.6	2.96	7.1e-05	1	10.6	2.25	0.0015	1	10.6	0.82	0.0071	1	10.6	2.4	0.00077					1	10.6	2.52	0.00047	1	10.6	2.48	0.00055	15248.5	MESAU	Hemoglobin subunit alpha
2	[62]	P81246	1	35.9	2.87	0.0001	1	35.9	2.91	8.6e-05																									4086.3	PAPHA	Protein disulfide-isomerase A3 (Fragments)
2	[63]	P05386	1	14	2.91	8.6e-05	1	14	2.48	0.00056					1	14	1.23	0.0045													1	14	1.24	0.004	11514	HUMAN	60S acidic ribosomal protein P1
2	[64]	P04792																	1	7.8	1.22	0.0017									1	7.8	2.82	4.7e-05	22782.7	HUMAN	Heat shock protein beta-1
2	[65]	P52758	1	7.3	2.81	0.00014					1	7.3	1.17	0.0034																					14493.8	HUMAN	Ribonuclease UK114
2	[66]	P31944	1	6.2	2.23	0.0002									1	6.2	2.79	0.00014																	27679.8	HUMAN	Caspase-14
2	[67]	P07108									1	16.1	2.68	0.00023																					10044.5	HUMAN	Acyl-CoA-binding protein
2	[68]	Q13404					1	8.8	2.67	0.00025					1	8.8	2.19	0.0019																	16495.1	HUMAN	Ubiquitin-conjugating enzyme E2 variant 1
2	[69]	P07483					1	7.5	2.64	0.00028																	1	7.5	2.59	0.00034					14774.8	RAT	Fatty acid-binding protein, heart
2	[70]	P07420																					1	16.1	2.59	0.00018					1	16.1	2.38	0.00084	9479	DASVI	Hemoglobin subunit beta (Fragment)
2	[71]	P62805	2	20.4	1.33	0.0082	1	12.6	1.66	0.0013	2	19.4	1.5	0.0017																					11367.4	HUMAN	Histone H4
2	[72]	P23020	1	15.1	2.47	0.00011	1	15.1	2.5	7.8e-05																									15987.4	PROCR	Hemoglobin subunit beta
2	[73]	B2KHZ4	1	8.2	2.12	0.0021	1	8.2	2.43	0.00067	1	8.2	1.63	0.0024	1	8.2	2.06	0.0014					1	8.2	2.21	0.0013					1	8.2	1.64	0.0044	16023.6	RHIFE	Hemoglobin subunit beta
2	[74]	P55854	1	11.7	2.42	0.0007																													11637.1	HUMAN	Small ubiquitin-related modifier 3
2	[75]	P09211	1	9.5	2.38	0.00038	1	9.5	2.32	0.0011																									23356	HUMAN	Glutathione S-transferase P
2	[76]	P06703									2	24.4	1.5	0.0012																					10179.8	HUMAN	Protein S100-A6
2	[77]	Q9P1F3									2	19.8	1.42	0.00025																					9056.6	HUMAN	UPF0727 protein C6orf115
2	[78]	O60888	1	7.8	1.91	0.0063	1	7.8	2.05	0.00078																									19116.5	HUMAN	Protein CutA
2	[79]	P08107													2	3.1	1.33	0.0019																	70052.8	HUMAN	Heat shock 70 kDa protein 1A/1B
2	[80]	Q45XI4	1	9.5	1.96	0.00017																													16493	DENDR	Hemoglobin subunit deltaH
2	[81]	Q9H299									2	22.6	1.52	0.00032																					10437.8	HUMAN	SH3 domain-binding glutamic acid-rich-like protein 3
2	[82]	Q9TT34					1	27.8	1.57	0.0061	1	27.8	0.6	0.0027					1	27.8	1.44	0.003					1	27.8	1.24	0.0084	1	27.8	1.86	0.0012	3933.6	PONPY	Hemoglobin subunit beta (Fragment)
2	[83]	P10599									1	12.4	1.8	0.0014																					11737.6	HUMAN	Thioredoxin
2	[84]	P06748																													1	7.1	1.78	0.00017	32575.3	HUMAN	Nucleophosmin
2	[85]	P01964					1	11.3	1.65	0.0014																									15179.7	DASNO	Hemoglobin subunit alpha
2	[86]	P29373	1	6.5	1.59	0.0066																					1	6.5	1.63	0.0058					15693.2	HUMAN	Cellular retinoic acid-binding protein 2
2	[87]	O95969									1	12.2	1.54	0.00019																					9925.2	HUMAN	Secretoglobin family 1D member 2
2	[88]	[-Q59043]					1	2.8	1.51	0.0072																									45221.9	METJA	Putative ribosomal RNA large subunit methyltransferase MJ1649
2	[89]	P14274	1	7.2	1.5	0.0065																													28479.9	SOLLC	Chlorophyll a-b binding protein 1A, chloroplastic (Fragments)
2	[90]	P68431					1	8.1	1.48	0.004	1	8.1	0.95	0.0078																					15404.2	HUMAN	Histone H3.1
2	[91]	P02701	1	5.3	1.45	0.0036																													16768.4	CHICK	Avidin
2	[92]	Q5D862	1	0.5	1.44	0.0032																													248074	HUMAN	Filaggrin-2
2	[93]	P61077					1	7.5	1.19	0.0076					1	7.5	1.41	0.001																	16687.3	HUMAN	Ubiquitin-conjugating enzyme E2 D3
2	[94]	Q96C19	1	4.6	1.37	0.0033																													26697.5	HUMAN	EF-hand domain-containing protein D2
2	[95]	P00761									1	8.7	0.99	0.0064									1	4.3	1.36	0.0099									24409.7	PIG	Trypsin
2	[96]	Q9H7C9																													1	16.4	1.3	0.0012	13332.3	HUMAN	UPF0366 protein C11orf67
2	[97]	P61457									1	13.5	1.3	0.0038																					11999.7	HUMAN	Pterin-4-alpha-carbinolamine dehydratase
2	[98]	[-Q9S7M2]									1	3.2	1.13	0.0058																					27072.7	ARATH	Protein TIFY 10B
2	[99]	Q9NRX4									1	10.4	1.09	0.00068																					13832.6	HUMAN	14 kDa phosphohistidine phosphatase
2	[100]	P00795	1	2.3	1.07	0.0094																													37295.1	PIG	Cathepsin D
2	[101]	P17689																													1	21.3	1.04	0.0013	15164.4	MARFO	Hemoglobin subunit alpha
2	[102]	P30041																					1	4.5	1.02	0.0084									25035.2	HUMAN	Peroxiredoxin-6
2	[103]	[-Q12G91]									1	6.1	0.97	0.009																					20115.7	POLSJ	50S ribosomal protein L5
2	[104]	P31947	1	5.6	0.95	0.0082																													27774.3	HUMAN	14-3-3 protein sigma
2	[105]	P51911																									1	6.4	0.86	0.0066	1	7.1	0.46	0.0075	33170.7	HUMAN	Calponin-1
2	[106]	P15157																													1	5.1	0.84	0.003	30772.8	HUMAN	Tryptase alpha-1
2	[107]	[-O25499]					1	11.4	0.81	0.008																									13168.5	HELPY	UPF0102 protein HP_0823
2	[108]	P68235																													1	21.1	0.61	0.0035	15241.4	URSMA	Hemoglobin subunit alpha
2	[109]	P13010																	1	2	0.14	0.0092													82705.3	HUMAN	X-ray repair cross-complementing protein 5
3	[1]	Q01995	16	66.7	5.01	1.1e-08	12	63.7	4.62	6.1e-08	16	62.7	3.77	2.3e-06	5	21.4	3.37	1.2e-05	21	70.6	5.48	1.5e-09	18	60.2	3.67	3.5e-06	21	62.7	3.57	5.2e-06	22	64.2	4.03	7.4e-07	22611.1	HUMAN	Transgelin
3	[2]	P62937	10	55.2	5.22	4.7e-09	13	78.8	5.36	2.6e-09	6	44.2	3.66	3.6e-06	2	18.8	2.35	0.00023	14	64.2	3.64	3.9e-06	13	60.6	4.16	4.3e-07	16	56.4	4.15	4.5e-07	14	75.8	3.97	9.5e-07	18012.7	HUMAN	Peptidyl-prolyl cis-trans isomerase A
3	[3]	P60174	2	9.2	2.65	0.00027	6	27.3	3.63	4.1e-06					15	61.8	3.85	1.6e-06																	26669.7	HUMAN	Triosephosphate isomerase
3	[4]	P30086	13	87.2	4.03	7.4e-07	13	77	4.26	2.8e-07	2	18.2	4.33	2.1e-07	8	64.2	3.18	2.8e-05																	21057	HUMAN	Phosphatidylethanolamine-binding protein 1
3	[5]	P00441	7	58.4	4.4	1.6e-07	7	53.2	5.16	6e-09	7	39	3.12	3.6e-05	10	64.3	3.49	7.5e-06	13	90.3	5.57	1e-09	9	64.3	3.63	4.1e-06	10	90.3	3.78	2.1e-06	11	90.3	3.46	8.3e-06	15935.9	HUMAN	Superoxide dismutase [Cu-Zn]
3	[6]	P68871	6	41.5	4.12	5.1e-07	6	54.4	3.63	4e-06	12	74.1	4.89	1.9e-08	2	19.7	2.31	0.00068	11	89.1	3.58	5.1e-06	10	82.3	3.43	9.6e-06	10	88.4	4.18	3.9e-07	12	83	4.57	7.4e-08	15998.5	HUMAN	Hemoglobin subunit beta
3	[7]	P01834	2	23.6	1.63	0.0031	9	92.5	5.53	1.2e-09					10	92.5	4.79	2.9e-08	2	21.7	2.81	2.4e-05	1	15.1	1.83	0.00014	1	15.1	1.14	0.0011	2	23.6	0.55	0.0088	11608.9	HUMAN	Ig kappa chain C region
3	[8]	P37802	8	39.7	3.21	2.5e-05	4	20.6	2.29	0.0013	7	21.1	2.59	0.00035					13	54.3	2.94	7.7e-05	12	48.2	2.57	0.00038	10	43.7	2.73	0.00019	13	37.7	3.09	4e-05	22391.7	HUMAN	Transgelin-2
3	[9]	P12111	7	2.7	2.9	9.2e-05	8	3.2	3.21	2.4e-05	1	0.5	1.33	0.00046	12	4.5	3.54	6e-06	2	0.7	3.06	4.6e-05	1	0.4	2.78	6.3e-05	1	0.4	1.98	0.0007	1	0.4	2.74	0.00018	343668	HUMAN	Collagen alpha-3(VI) chain
3	[10]	P32119	11	40.9	3.88	1.4e-06	11	40.9	4.25	2.9e-07	9	34.8	3.66	3.6e-06	9	40.4	3.37	1.2e-05	6	29.8	1.9	0.0024					2	10.1	1.61	0.0018					21892.1	HUMAN	Peroxiredoxin-2
3	[11]	P30041	9	45.5	4.38	1.7e-07	9	45.5	3.81	1.9e-06									2	12.5	0.92	0.0052													25035.2	HUMAN	Peroxiredoxin-6
3	[12]	Q99497	7	60.3	4.29	2.5e-07	9	60.3	4.68	4.7e-08	2	15.9	1.45	0.0016	5	37	3.35	1.3e-05																	19891.2	HUMAN	Protein DJ-1
3	[13]	P52565	1	7.4	2.22	0.0017	2	10.8	2.51	0.00048									5	25	3.52	6.6e-06	6	28.4	3.15	3.2e-05	9	28.9	3.44	9.1e-06	10	28.9	3.24	2.2e-05	23207.3	HUMAN	Rho GDP-dissociation inhibitor 1
3	[14]	P63104	8	33.5	5.46	1.7e-09	5	24.9	4.55	8e-08					6	24.9	2.94	7.8e-05																	27745.3	HUMAN	14-3-3 protein zeta/delta
3	[15]	P09211	7	57.6	4.96	1.4e-08	6	51.4	4.81	2.7e-08	6	48.6	4.09	5.7e-07	7	61	3.48	7.8e-06	2	13.3	4.01	8.2e-07	2	13.3	1.15	0.0032	2	13.3	3.16	3.1e-05	1	9.5	1.63	0.00097	23356	HUMAN	Glutathione S-transferase P
3	[16]	P02753	7	30.3	3.85	1.6e-06	8	30.3	4.36	1.8e-07	2	10.4	2.56	5.9e-05	4	20.4	3.16	3e-05	3	15.4	1.54	0.0012					3	15.4	1.72	0.00073					23010.2	HUMAN	Retinol-binding protein 4
3	[17]	P22392	6	56.6	3.9	1.3e-06	4	31.6	3.68	3.4e-06	3	23.7	4.36	1.8e-07	2	19.1	3.68	3.3e-06	8	48.7	4.2	3.6e-07	5	32.2	3.9	1.3e-06	6	44.1	3.59	4.8e-06	8	55.3	4.18	4e-07	17298.2	HUMAN	Nucleoside diphosphate kinase B
3	[18]	P69905	5	48.6	3.32	1.6e-05	5	48.6	3.22	2.3e-05	9	57	2.7	0.00021	2	19	2.4	0.00045	7	76.8	3.34	1.4e-05	5	36.6	2.53	0.00044	6	57	2.82	0.00013	5	36.6	3.12	1.5e-05	15257.7	HUMAN	Hemoglobin subunit alpha
3	[19]	P04179	6	43.7	5.32	3.1e-09	7	39.6	5.62	8.5e-10	4	26.6	3.62	2.7e-06	5	36.5	2.57	0.00025																	24722.3	HUMAN	Superoxide dismutase [Mn], mitochondrial
3	[20]	P02545	5	10.7	3.3	1.7e-05					1	2.1	2.06	0.00049					4	6.2	3.38	1.2e-05	3	6	3.24	2.1e-05	5	6.2	3.48	7.6e-06	6	11.1	3.47	8e-06	74140.1	HUMAN	Lamin-A/C
3	[21]	Q63716	4	23.6	4.26	2.8e-07	7	29.1	4.37	1.7e-07	4	20.1	2.17	0.0009	5	25.6	2.64	0.00018	3	15.1	2.94	4.3e-05					1	6	1.39	0.002					22109.6	RAT	Peroxiredoxin-1
3	[22]	P07996	7	8.2	3.22	2.3e-05	2	1.9	3.06	4.7e-05					7	8.7	2.9	9.2e-05																	129384	HUMAN	Thrombospondin-1
3	[23]	P62258	7	28.6	2.83	0.00013	2	9	2.27	0.0013					3	13.7	3.41	1e-05																	29174.2	HUMAN	14-3-3 protein epsilon
3	[24]	Q96IU4	4	26.2	3.43	9.6e-06	5	28.1	4.19	3.7e-07	2	11	1	0.0019	2	11	1.7	0.00071																	22345.9	HUMAN	Abhydrolase domain-containing protein 14B
3	[25]	P47929																	6	63.2	4.11	5.3e-07	5	52.9	3.87	1.4e-06	5	52.9	4.26	2.8e-07	6	58.8	3.66	3.6e-06	15075.2	HUMAN	Galectin-7
3	[26]	P30711	1	8.8	4.58	7e-08	5	21.7	3.74	2.5e-06					1	8.8	1.15	0.0023																	27335.3	HUMAN	Glutathione S-transferase theta-1
3	[27]	P17931	5	25.6	2.35	0.00094	4	20	2.34	0.001	3	14.8	1.19	0.0056	2	10.4	1.96	0.00063	4	20.4	2.78	3.4e-05	5	20	1.88	0.001					6	25.6	3.06	4.5e-05	26152.5	HUMAN	Galectin-3
3	[28]	P10990	3	9.8	3.27	1.9e-05	4	13.6	4.01	8e-07					3	10.6	3.36	1.3e-05																	41827.2	STRFN	Actin-15A
3	[29]	P52566	1	4	1.53	0.0022									1	4	1.37	0.0025	3	22.4	3.36	4.6e-06	6	38.8	2.81	1.2e-05	5	35.3	2.91	2.3e-05	5	38.8	3.32	1.5e-05	22988.2	HUMAN	Rho GDP-dissociation inhibitor 2
3	[30]	P08670	5	13.3	2.47	0.00058	4	11.2	2.15	0.0022					4	11.2	2.46	0.00061	5	14.2	3.3	1.7e-05	2	6	2.06	0.00054	5	14.2	2.64	0.00028	5	14.2	2.3	0.0012	53652.1	HUMAN	Vimentin
3	[31]	P02792	2	17.7	3.97	9.5e-07	2	17.7	3.47	8e-06					1	9.1	2.39	0.00016	3	17.7	3.19	2.7e-05	3	17.7	2.15	0.00032	2	17.7	3.49	7.5e-06	5	26.9	3.63	4.1e-06	20019.8	HUMAN	Ferritin light chain
3	[32]	P59998	3	17.3	2.7	0.00022	2	10.7	3.06	4.7e-05									6	32.1	2.45	0.00062	4	25.6	2.21	0.0018	5	25.6	2.46	0.0006	5	32.1	2.37	0.00089	19667.2	HUMAN	Actin-related protein 2/3 complex subunit 4
3	[33]	P25787					4	28.6	3.67	3.4e-06																									25898.8	HUMAN	Proteasome subunit alpha type-2
3	[34]	P30101	5	9.7	2.74	0.00018	1	2.2	1.91	0.0021	2	4.4	2.44	0.00066																					56782.9	HUMAN	Protein disulfide-isomerase A3
3	[35]	P02768					5	9.5	3.1	3.8e-05	2	3.3	1.93	0.00025	1	2.5	0.25	0.0044	3	5.6	1.83	0.00084	2	3.8	2.83	2.8e-05	5	11.2	2.84	7.8e-05	1	1.6	1.72	0.0039	69367.4	HUMAN	Serum albumin
3	[36]	P23528	4	39.8	3.83	1.7e-06	3	22.9	2.77	0.00016					3	22.9	2.28	0.00049									1	6.6	2.69	2.2e-05					18502.7	HUMAN	Cofilin-1
3	[37]	P06396	5	6.4	3.07	4.5e-05	2	3.3	3.73	2.6e-06																									85698.2	HUMAN	Gelsolin
3	[38]	Q969H8	3	20.2	3.37	1.2e-05	2	11.6	1.48	0.00099									4	27.2	4.1	5.5e-07	3	18.5	2.06	0.00075	4	27.2	3.5	7e-06	4	27.2	3.9	1.3e-06	18795.4	HUMAN	UPF0556 protein C19orf10
3	[39]	P02741	3	14.3	2.79	6.2e-05	5	25.9	3.41	3.6e-06					1	4.5	2.4	2.5e-05																	25038.8	HUMAN	C-reactive protein
3	[40]	P15090	1	15.9	4.52	9.4e-08					2	14.4	2.42	0.00046					4	43.2	3.4	1.1e-05	4	36.4	2.54	3.3e-05	2	31.8	2.33	9.8e-05	4	47.7	3.11	3.8e-05	14719	HUMAN	Fatty acid-binding protein, adipocyte
3	[41]	P01623					4	45.9	4.35	1.9e-07					2	24.8	3	5e-05																	11746.2	HUMAN	Ig kappa chain V-III region WOL
3	[42]	P61088	3	19.7	4.45	1.2e-07					3	19.7	3.44	9e-06					2	12.5	3.08	2.5e-06									4	27	4.16	4.2e-07	17138	HUMAN	Ubiquitin-conjugating enzyme E2 N
3	[43]	Q01518	4	10.7	4.23	3.2e-07	3	8.4	3.21	2.4e-05					2	4	1.18	0.0076	2	6.9	1.19	0.0045	3	6.1	1.24	0.0093									51855.8	HUMAN	Adenylyl cyclase-associated protein 1
3	[44]	Q15631	2	11.8	2	0.0042	5	23.7	2.15	0.0023					1	6.6	2.14	0.0023																	26183.2	HUMAN	Translin
3	[45]	P20618	4	19.9	2.54	0.00042	3	19.9	2.66	0.00023																									26489.6	HUMAN	Proteasome subunit beta type-1
3	[46]	P30050	4	33.3	2.78	0.00015	3	24.2	2.36	0.0007	1	5.5	1.35	0.0024	3	24.2	2.02	0.0039	3	24.2	3.14	3.2e-05													17818.7	HUMAN	60S ribosomal protein L12
3	[47]	Q15365	3	10.7	3.23	2.2e-05	3	10.7	3.56	5.6e-06																	1	3.7	0.99	0.0037	1	3.7	1.12	0.0056	37498.2	HUMAN	Poly(rC)-binding protein 1
3	[48]	Q9ULZ3	3	21.5	3.07	4.4e-05	1	8.7	2.97	6.8e-05																					1	8.7	0.44	0.0058	21627	HUMAN	Apoptosis-associated speck-like protein containing a CARD
3	[49]	Q15063	2	3.8	2.82	0.00013	3	5.3	2.91	8.9e-05					2	3.8	2.09	0.00015																	93314.8	HUMAN	Periostin
3	[50]	P31949	3	35.2	3.55	5.8e-06																													11740.6	HUMAN	Protein S100-A11
3	[51]	Q15691																									2	13.8	4.12	5.1e-07					29999.3	HUMAN	Microtubule-associated protein RP/EB family member 1
3	[52]	P22061					2	16.3	5.02	1.1e-08																									24650.6	HUMAN	Protein-L-isoaspartate(D-aspartate) O-methyltransferase
3	[53]	Q9CZY3	2	15.6	2.27	0.0014	2	15.6	2.32	0.0011	1	8.8	2.38	0.00085	1	8.8	2.69	0.00023	3	15.6	2.63	0.0003	2	15.6	1.97	0.0023	3	21.8	2.55	0.00041	3	21.8	2.6	0.00033	16354.9	MOUSE	Ubiquitin-conjugating enzyme E2 variant 1
3	[54]	P12273	1	6.8	2.59	0.00034	1	6.8	2.97	7e-05									3	26	1.46	0.0014	2	17.8	1.54	0.0007	3	26	2.55	5.6e-05	3	26	2.49	0.00054	16572.6	HUMAN	Prolactin-inducible protein
3	[55]	P49720	1	8.8	1.72	0.0038	3	13.7	3.45	8.9e-06					1	8.8	1.26	0.0021																	22949.1	HUMAN	Proteasome subunit beta type-3
3	[56]	P28065					1	4.6	1.61	0.0096									3	19.6	2.71	0.00021	1	4.6	1.9	0.0048	1	4.6	1.89	0.0067					23264.5	HUMAN	Proteasome subunit beta type-9
3	[57]	Q01469	2	19.3	2.88	9.8e-05													1	11.9	2.29	7.4e-05									3	29.6	3.28	1.8e-05	15164.6	HUMAN	Fatty acid-binding protein, epidermal
3	[58]	P17900	2	13	2.14	0.0023	2	13	1.79	0.0028									2	5.7	1.92	0.0055	2	5.7	1.56	0.0036	2	5.7	1.95	0.0019	3	16.1	2.64	0.0001	20838.6	HUMAN	Ganglioside GM2 activator
3	[59]	Q5VWZ2					2	11.8	3.67	3.5e-06																									26316.7	HUMAN	Lysophospholipase-like protein 1
3	[60]	Q13835					2	4.1	3.24	2.2e-05					1	2	2.55	0.00041																	82861.3	HUMAN	Plakophilin-1
3	[61]	P10253	2	3.2	4.13	4.9e-07	2	3	3.61	4.4e-06																	2	2.4	2.7	0.00022					105320	HUMAN	Lysosomal alpha-glucosidase
3	[62]	O00584	2	14.5	3.73	2.7e-06	2	14.5	3.07	4.4e-05									1	8.2	2.05	5.2e-05					2	14.5	2.93	3.5e-05					29481.1	HUMAN	Ribonuclease T2
3	[63]	P30048	1	4.7	1.79	0.0011	2	10.2	3.76	2.3e-06									2	10.2	1.99	0.00051													27692.9	HUMAN	Thioredoxin-dependent peroxide reductase, mitochondrial
3	[64]	P06454	2	16.2	3.51	6.8e-06					1	13.5	1.37	0.00074					1	13.5	2.63	0.00029					2	22.5	2.37	0.0005	1	13.5	2.23	0.0016	12203	HUMAN	Prothymosin alpha
3	[65]	P07737	1	12.9	4.03	7.5e-07					2	22.9	3.58	5.2e-06																					15054.4	HUMAN	Profilin-1
3	[66]	P52597	2	8	3.14	3.2e-05	1	4.1	2.81	0.00013																									45672.3	HUMAN	Heterogeneous nuclear ribonucleoprotein F
3	[67]	P26641	1	2.3	1.44	0.0024	3	7.8	2.57	0.00038					1	2.3	1.89	0.00064	2	5.5	1.38	0.0022													50119.2	HUMAN	Elongation factor 1-gamma
3	[68]	P14174									2	10.4	3.18	2.8e-05																					12476.4	HUMAN	Macrophage migration inhibitory factor
3	[69]	P28072	3	12.6	2.12	0.0025	1	4.2	2.44	0.00066					2	8.8	2.09	0.0029	1	4.6	2	0.0042													25358	HUMAN	Proteasome subunit beta type-6
3	[70]	O43598	2	16.1	4.24	3.1e-07	1	9.8	4.57	7.5e-08	1	9.8	4.05	6.7e-07	1	9.8	2.7	7.9e-05									1	6.3	1.48	0.0025					19108.6	HUMAN	Deoxyribonucleoside 5'-monophosphate N-glycosidase
3	[71]	P28070	2	5.7	2.96	7.2e-05	1	3.8	1.81	0.0016																									29204.5	HUMAN	Proteasome subunit beta type-4
3	[72]	P02794	3	18.6	2	0.0043	2	13.1	1.69	0.0034																									21225.8	HUMAN	Ferritin heavy chain
3	[73]	O76003	1	8.1	5.28	3.7e-09																													37432.4	HUMAN	Glutaredoxin-3
3	[74]	P39060	3	1.7	2.46	0.00026																													178189	HUMAN	Collagen alpha-1(XVIII) chain
3	[75]	P62157	2	15.4	2.23	0.00041									1	10.7	2.91	7.5e-05	2	20.1	2.25	0.0014					3	24.8	2.16	0.0014	1	10.7	1.81	0.0014	16837.7	BOVIN	Calmodulin
3	[76]	P08294													2	12.1	3.12	3.5e-05																	25851.1	HUMAN	Extracellular superoxide dismutase [Cu-Zn]
3	[77]	P18085																	2	17.2	3.54	6.1e-06													20511	HUMAN	ADP-ribosylation factor 4
3	[78]	P21964					2	10.3	3.05	4.8e-05																									30037.3	HUMAN	Catechol O-methyltransferase
3	[79]	P60983																													3	26.8	2.06	0.0015	16713.3	HUMAN	Glia maturation factor beta
3	[80]	Q9GZP4	1	4.3	1.37	0.0068	2	10.4	2.75	0.00018																									24178.1	HUMAN	UPF0424 protein C1orf128
3	[81]	O75368									2	12.3	3.36	3.6e-06																					12774.4	HUMAN	SH3 domain-binding glutamic acid-rich-like protein
3	[82]	P04632																	2	8.6	2.71	4.1e-05	2	8.6	2.19	0.00028	1	4.9	2.67	3.4e-05					28316	HUMAN	Calpain small subunit 1
3	[83]	P0CG05					2	23.6	2.03	0.0037					2	23.6	2.91	8.9e-05	1	9.4	1.96	0.0048					1	9.4	1.59	0.0023	1	9.4	1.88	0.0055	11293.7	HUMAN	Ig lambda-2 chain C regions
3	[84]	P53634	1	2.6	1.66	0.004	2	5	3.04	4.7e-05					1	2.6	0.9	0.0053																	51842.2	HUMAN	Dipeptidyl peptidase 1
3	[85]	P68036	2	24	2.41	0.00074									1	14.3	0.9	0.0017	1	14.3	2.6	0.00012	2	24	0.95	0.0017									17861.7	HUMAN	Ubiquitin-conjugating enzyme E2 L3
3	[86]	P08515	2	7.3	2.49	0.00052																													25498.9	SCHJA	Glutathione S-transferase class-mu 26 kDa isozyme
3	[87]	Q13642																	1	3.7	2.68	0.00019	1	3.7	1.05	0.0074	2	7.1	2.65	0.00026	1	3.7	2.76	0.00017	36263.4	HUMAN	Four and a half LIM domains protein 1
3	[88]	P20962																	1	11.8	3.01	5.8e-05									2	22.5	2.57	0.00037	11530	HUMAN	Parathymosin
3	[89]	P04075					2	9.9	2.65	0.00027																									39420.4	HUMAN	Fructose-bisphosphate aldolase A
3	[90]	Q9NZT1	1	7.5	2.05	0.0035					1	7.5	1.81	0.0095					2	19.2	2.34	0.001	1	7.5	1.4	0.006	1	7.5	1.98	0.0047	1	7.5	2.11	0.0026	15892.6	HUMAN	Calmodulin-like protein 5
3	[91]	P00746	2	11.5	2.48	0.00011	2	11.5	2.16	0.0021																									27033.2	HUMAN	Complement factor D
3	[92]	P22352	1	7.5	1.88	0.007	2	12.8	2.16	0.0022																									25552.6	HUMAN	Glutathione peroxidase 3
3	[93]	P00492					2	9.6	2.21	0.0011																									24579.6	HUMAN	Hypoxanthine-guanine phosphoribosyltransferase
3	[94]	P02078									3	16.9	1.7	0.0027	1	7	1.81	0.0011	1	7	1.91	0.00083	1	7	2.07	0.0009	1	7	1.67	0.004	2	7	0.99	0.0016	15751.2	CAPHI	Hemoglobin subunit beta-C
3	[95]	P62805									3	33	1.53	0.0094																					11367.4	HUMAN	Histone H4
3	[96]	P10599									3	22.9	1.54	0.0024																					11737.6	HUMAN	Thioredoxin
3	[97]	Q07812	1	6.8	2.71	0.0002	1	6.8	2.35	0.00098									2	13	2.44	0.00035	2	12.5	1.94	0.0034	2	13	1.49	0.0055	1	6.8	1.62	0.0032	21184.6	HUMAN	Apoptosis regulator BAX
3	[98]	P23284	2	12	2.06	0.0033																													23742.7	HUMAN	Peptidyl-prolyl cis-trans isomerase B
3	[99]	P20933					1	3.5	1.17	0.0044									1	3.5	3.94	1.1e-06	1	3.5	2.83	1.3e-05	1	3.5	2.29	0.00022					37208.6	HUMAN	N(4)-(beta-N-acetylglucosaminyl)-L-asparaginase
3	[100]	Q04760	2	12.5	2.08	0.00017	2	13	2.33	0.0011					1	9.2	0.58	0.0064																	20777.9	HUMAN	Lactoylglutathione lyase
3	[101]	Q92530	1	6.6	3.45	3.4e-06	1	6.6	3.88	1.4e-06									1	5.5	3.02	5.4e-05													29817	HUMAN	Proteasome inhibitor PI31 subunit
3	[102]	P02144																	1	9.1	1.46	0.00036	1	9.7	3.25	2.1e-05	2	18.8	0.31	0.0067	2	18.8	2.09	0.00043	17184	HUMAN	Myoglobin
3	[103]	P40121	1	3.7	2.25	0.0013	1	3.7	2.63	0.00029	2	7.2	1.51	0.00062	1	3.7	1.74	7.8e-05	2	6.6	1.05	0.0079	3	10.1	1.55	0.00097	1	3.4	2.68	0.00024					38517.9	HUMAN	Macrophage-capping protein
3	[104]	P28062	2	6.9	2.26	0.0014	1	4	1.92	0.0034					1	4	0.31	0.0094																	30354.6	HUMAN	Proteasome subunit beta type-8
3	[105]	Q9NZD2	1	7.7	2.96	7.2e-05	1	7.7	2.93	8.1e-05	1	7.7	0.39	0.0053					1	7.7	3.66	3.7e-06					1	7.7	2.19	2.3e-05					23850	HUMAN	Glycolipid transfer protein
3	[106]	P00325					2	5.3	2.4	7.8e-05																									39854.9	HUMAN	Alcohol dehydrogenase 1B
3	[107]	P39687																													1	5.2	3.58	5.1e-06	28585.6	HUMAN	Acidic leucine-rich nuclear phosphoprotein 32 family member A
3	[108]	O15145	1	9	2.57	0.00037	2	15.2	2.1	0.0028																									20546.9	HUMAN	Actin-related protein 2/3 complex subunit 3
3	[109]	P30042					2	13.1	2.29	0.0002																									28170.7	HUMAN	ES1 protein homolog, mitochondrial
3	[110]	P01614					1	17.4	3.41	1e-05																									12676.4	HUMAN	Ig kappa chain V-II region Cum
3	[111]	P07410									1	9.6	3.39	8.2e-06																	1	9.6	0.25	0.0095	15780.2	SPETO	Hemoglobin subunit beta-S/F
3	[112]	P18969																									1	8.5	1.49	0.0068	2	14.8	1.91	0.0062	15263.6	AILFU	Hemoglobin subunit alpha
3	[113]	Q9Y3B8	1	6.8	2.67	0.00024	1	6.8	3.35	1.3e-05																									26833	HUMAN	Oligoribonuclease, mitochondrial
3	[114]	P49748	1	2.9	3.22	2.4e-05																													70390.7	HUMAN	Very long-chain specific acyl-CoA dehydrogenase, mitochondrial
3	[115]	P04908					1	14.6	3.13	3.4e-05																									14135.6	HUMAN	Histone H2A type 1-B/E
3	[116]	P06753													1	4.9	3.02	5.5e-05																	32819.1	HUMAN	Tropomyosin alpha-3 chain
3	[117]	P04080									2	24.5	1.52	0.0012																					11139.7	HUMAN	Cystatin-B
3	[118]	P39059					1	0.6	2.82	0.00013					1	1.1	2.3	7e-05																	141721	HUMAN	Collagen alpha-1(XV) chain
3	[119]	P60660									4	35.1	1.03	0.0039																					16930.2	HUMAN	Myosin light polypeptide 6
3	[120]	P07108									1	16.1	2.64	0.00028																					10044.5	HUMAN	Acyl-CoA-binding protein
3	[121]	Q8TEA8																													1	7.2	2.63	0.00029	23423.7	HUMAN	D-tyrosyl-tRNA(Tyr) deacylase 1
3	[122]	P61626	1	8.1	2.49	0.00053					2	14.2	1.38	0.0056																					16537.2	HUMAN	Lysozyme C
3	[123]	P24666									1	5.7	0.96	0.0018	1	5.7	2.47	0.0003	1	5.7	1.95	0.00048					1	5.7	1.84	0.0023	1	5.7	1.48	0.0029	18042.7	HUMAN	Low molecular weight phosphotyrosine protein phosphatase
3	[124]	P82891	1	5.5	2.34	0.00099	1	5.5	2.15	0.0022	1	5.5	0.96	0.0018	1	5.5	2.47	0.0003	1	5.5	1.95	0.00048	1	5.5	1.47	0.0019	1	5.5	1.84	0.0023	1	5.5	1.48	0.0029	18541.5	DROME	Low molecular weight phosphotyrosine protein phosphatase 2
3	[125]	P00761																	1	8.7	1.11	0.0022	2	13	1.72	0.00058	2	13	1.56	0.00097					24409.7	PIG	Trypsin
3	[126]	Q8WWM9	1	4.7	2.45	0.00014	1	4.7	2.04	0.0008																									21404.8	HUMAN	Cytoglobin
3	[127]	P01945	1	10.6	2.02	0.0038	1	10.6	2.42	0.0007	1	10.6	2.37	0.00088	1	10.6	2.4	0.00045	1	10.6	2.43	0.00067					1	10.6	2.02	0.0039					15248.5	MESAU	Hemoglobin subunit alpha
3	[128]	P28066					1	5	2.43	0.00068																									26411.3	HUMAN	Proteasome subunit alpha type-5
3	[129]	P19886									1	8.8	2.39	0.00081																	1	8.8	1.93	0.0058	15934.5	COLPO	Hemoglobin subunit delta
3	[130]	Q9H299									1	10.8	2.39	0.00028																					10437.8	HUMAN	SH3 domain-binding glutamic acid-rich-like protein 3
3	[131]	Q6P587					1	7.1	2.36	0.00092																									24843.2	HUMAN	Fumarylacetoacetate hydrolase domain-containing protein 1
3	[132]	Q8NBS9	1	2.1	2.34	0.0009	1	2.1	1.41	0.0013					1	2.1	1.06	0.00077																	47629.3	HUMAN	Thioredoxin domain-containing protein 5
3	[133]	P05452	1	5.9	2.33	0.001																													22567.1	HUMAN	Tetranectin
3	[134]	P07900					1	1.9	2.22	0.0016																									84660.4	HUMAN	Heat shock protein HSP 90-alpha
3	[135]	P01859					1	3.7	2.21	0.0017																									35901	HUMAN	Ig gamma-2 chain C region
3	[136]	P60709					1	8	2.19	9.6e-05																									41737.1	HUMAN	Actin, cytoplasmic 1
3	[137]	P60981																	1	6.7	2.16	9.7e-05					1	6.7	1.84	0.00029					18505.9	HUMAN	Destrin
3	[138]	P78417					1	4.1	2.14	0.0023					1	4.1	0.44	0.009																	27566.1	HUMAN	Glutathione S-transferase omega-1
3	[139]	P62826	1	6.5	2.12	0.00042	1	6.5	1.51	0.00069					1	6.5	0.28	0.0039																	24423.3	HUMAN	GTP-binding nuclear protein Ran
3	[140]	B2KHZ4																													1	8.2	2.1	0.0003	16023.6	RHIFE	Hemoglobin subunit beta
3	[141]	Q9NRV9	1	5.3	2.08	0.0014																													21097.2	HUMAN	Heme-binding protein 1
3	[142]	P01591	1	7.5	2.06	0.0034																													18098.8	HUMAN	Immunoglobulin J chain
3	[143]	P01632													1	7.9	2.05	0.0034																	12717.6	MOUSE	Ig kappa chain V-I region S107A
3	[144]	P62495					1	2.3	1.94	0.0055																									49031.3	HUMAN	Eukaryotic peptide chain release factor subunit 1
3	[145]	P28161					1	5	1.92	0.0026																									25744.9	HUMAN	Glutathione S-transferase Mu 2
3	[146]	P16413					1	4.6	1.92	0.0026																									25719.1	CAVPO	Glutathione S-transferase B
3	[147]	O60888									1	7.8	1.91	0.00018																					19116.5	HUMAN	Protein CutA
3	[148]	P01857	1	3.6	1.6	0.0025					1	3.6	1.18	0.0064	1	3.6	1.13	0.0055	1	3.6	1.32	0.0049	1	3.6	0.67	0.0066	1	3.6	1.5	0.0024	1	3.6	1.9	0.0013	36106.2	HUMAN	Ig gamma-1 chain C region
3	[149]	P08107					1	1.7	1.88	0.007																									70052.8	HUMAN	Heat shock 70 kDa protein 1A/1B
3	[150]	P20700																					1	1.7	1.29	0.0085	1	1.7	1.86	0.0077					66408.9	HUMAN	Lamin-B1
3	[151]	Q7L9L4	1	5.1	1.86	0.0079																													25091	HUMAN	Mps one binder kinase activator-like 1A
3	[152]	P00338					1	3.6	1.85	0.0019																									36689.1	HUMAN	L-lactate dehydrogenase A chain
3	[153]	Q6QNY1																					1	8.5	1.85	0.0032									15961.3	HUMAN	Biogenesis of lysosome-related organelles complex 1 subunit 2
3	[154]	Q32WR5																					1	8.5	1.85	0.0032									16067.4	RAT	Biogenesis of lysosome-related organelles complex-1 subunit 2
3	[155]	P22105													2	0.5	1.08	0.0035																	464329	HUMAN	Tenascin-X
3	[156]	O00148	1	2.3	1.81	0.0068													1	2.3	1.49	0.0068	1	2.3	1.2	0.00054									49130	HUMAN	ATP-dependent RNA helicase DDX39
3	[157]	P04433													1	7.8	1.76	0.0074																	12575.3	HUMAN	Ig kappa chain V-III region VG (Fragment)
3	[158]	Q14210																													1	7	1.73	0.0063	13286.5	HUMAN	Lymphocyte antigen 6D
3	[159]	O60814									1	6.3	1.64	0.0035																					13890.3	HUMAN	Histone H2B type 1-K
3	[160]	P49721									1	5.5	1.59	0.0098	1	5.5	1.56	0.004	1	5.5	1.02	0.0087													22836.5	HUMAN	Proteasome subunit beta type-2
3	[161]	Q9BRA2									1	11.4	1.51	0.00058																					13940.9	HUMAN	Thioredoxin domain-containing protein 17
3	[162]	P06702									1	13.2	1.4	0.00065																					13242.1	HUMAN	Protein S100-A9
3	[163]	P80177									1	10.4	1.35	0.00099																					12343.3	BOVIN	Macrophage migration inhibitory factor
3	[164]	Q9BUH6	1	4.4	1.34	0.00056																													21639.7	HUMAN	Uncharacterized protein C9orf142
3	[165]	P01625					1	7.9	1.17	0.0099					1	7.9	1.32	0.0055																	12640.2	HUMAN	Ig kappa chain V-IV region Len
3	[166]	O43324																	1	6.9	1.22	0.0051													19810.7	HUMAN	Eukaryotic translation elongation factor 1 epsilon-1
3	[167]	P07998	1	4.5	1.2	0.0047	1	4.5	1.15	0.0013																									17644.4	HUMAN	Ribonuclease pancreatic
3	[168]	P23020									1	19.2	1.17	0.001																					15987.4	PROCR	Hemoglobin subunit beta
3	[169]	[-Q6LXU2]													1	1.8	1.16	0.0062																	62644.7	METMP	Phenylalanyl-tRNA synthetase beta chain
3	[170]	Q9Y3C8					1	5.4	1.01	0.0097					1	5.4	1.15	0.0014																	19458.6	HUMAN	Ubiquitin-fold modifier-conjugating enzyme 1
3	[171]	P52009	1	7.3	1.15	0.0024																													20710.7	CAEEL	Peptidyl-prolyl cis-trans isomerase 1
3	[172]	Q96HC4					1	1.5	1.06	0.0073																									64002.7	HUMAN	PDZ and LIM domain protein 5
3	[173]	Q9Y6G5	1	5	0.8	0.001	1	5	1	0.002																									22966.6	HUMAN	COMM domain-containing protein 10
3	[174]	O75629													1	9.5	0.95	0.0035																	24074.7	HUMAN	Protein CREG1
3	[175]	O95336													1	4.7	0.95	0.0017																	27547.1	HUMAN	6-phosphogluconolactonase
3	[176]	P35527																													1	1.9	0.93	0.0011	62064.8	HUMAN	Keratin, type I cytoskeletal 9
3	[177]	P26447																													1	7.9	0.89	0.0057	11728.6	HUMAN	Protein S100-A4
3	[178]	Q00765																					1	5.3	0.85	0.0051									21493.3	HUMAN	Receptor expression-enhancing protein 5
3	[179]	P61077																									1	7.5	0.69	0.0071					16687.3	HUMAN	Ubiquitin-conjugating enzyme E2 D3
3	[180]	O75608													1	4.8	0.68	0.0071																	24669.8	HUMAN	Acyl-protein thioesterase 1
3	[181]	P48444																									1	2.3	0.68	0.0068					57210.9	HUMAN	Coatomer subunit delta
3	[182]	P25788													1	5.5	0.66	0.0021																	28433.5	HUMAN	Proteasome subunit alpha type-3
3	[183]	Q8NCW5					1	3.1	0.63	0.0049																									31674.9	HUMAN	Apolipoprotein A-I-binding protein
3	[184]	P12277																									1	3.4	0.62	0.0024					42644.7	HUMAN	Creatine kinase B-type
3	[185]	P14550																													1	4.3	0.56	0.0048	36573.4	HUMAN	Alcohol dehydrogenase [NADP+]
3	[186]	P00738																					1	3.2	0.38	0.0054									45205.7	HUMAN	Haptoglobin
4	[1]	P63104	15	59.6	4.63	5.7e-08	21	67.3	5.42	2e-09	9	41.2	3.12	3.5e-05	11	44.9	3.45	8.9e-06	2	9.8	2.67	0.00025	1	4.9	2.28	0.00013	3	12.7	1.8	0.0099	2	8.6	2.32	0.0011	27745.3	HUMAN	14-3-3 protein zeta/delta
4	[2]	P60174	19	79.5	3.44	9.1e-06	22	89.2	3.52	6.6e-06	13	62.7	3.82	1.8e-06	17	79.1	3.91	1.2e-06	6	30.1	3.58	5e-06	3	14.9	2.83	0.00013	6	30.1	3.79	2.1e-06	1	4.8	3.28	1.8e-05	26669.7	HUMAN	Triosephosphate isomerase
4	[3]	P31944	17	62.4	3.43	9.6e-06	14	53.3	3.77	2.3e-06	2	9.9	2.18	0.00041	8	32.2	3.36	1.3e-05																	27679.8	HUMAN	Caspase-14
4	[4]	P18669	12	53.1	5.21	4.9e-09	14	62.6	4.5	1e-07	3	10.2	1.2	0.0064	9	46.1	4.02	7.9e-07																	28804.2	HUMAN	Phosphoglycerate mutase 1
4	[5]	P30041																	14	70.5	3.54	5.9e-06	9	29	2.27	0.00023	10	53.1	3.37	1.2e-05	11	57.6	4.15	4.4e-07	25035.2	HUMAN	Peroxiredoxin-6
4	[6]	P30086																	11	61.5	4.64	5.4e-08	11	87.2	4.31	2.2e-07	11	69.5	3.78	2.2e-06	11	75.9	3.67	3.4e-06	21057	HUMAN	Phosphatidylethanolamine-binding protein 1
4	[7]	P01834	9	92.5	4.72	3.9e-08	8	85.8	4.87	2.1e-08	8	88.7	5.04	9.9e-09	5	69.8	4.91	1.7e-08	6	69.8	4.65	5.2e-08	5	56.6	3.69	3.1e-06	5	56.6	3.53	6.4e-06	4	54.7	4.51	9.6e-08	11608.9	HUMAN	Ig kappa chain C region
4	[8]	Q06830	1	6	2.35	0.00097	1	6	2.33	0.0011	6	30.2	4.24	3e-07					12	62.8	2.74	0.00018	12	48.7	3.59	4.9e-06	12	44.7	3.5	7e-06	14	56.8	3.49	7.3e-06	22110.5	HUMAN	Peroxiredoxin-1
4	[9]	P09211									5	40	3.38	1.2e-05					9	61.9	4	8.6e-07	7	61	4.33	2e-07	8	51.4	4.18	3.8e-07	10	61.9	4.05	6.8e-07	23356	HUMAN	Glutathione S-transferase P
4	[10]	P07339	8	16.3	2.76	0.00017	11	26.7	4.66	5.1e-08	2	5.1	2.46	4.7e-05	9	21.4	2.62	0.00018																	44552.6	HUMAN	Cathepsin D
4	[11]	P62258					11	46.3	3	6e-05	1	4.3	1.45	0.005	4	13.7	3.18	2.7e-05																	29174.2	HUMAN	14-3-3 protein epsilon
4	[12]	Q99497																	7	40.7	4.14	4.7e-07	5	29.1	3.49	7.5e-06	6	37.6	3.61	4.5e-06	10	55	4.02	7.7e-07	19891.2	HUMAN	Protein DJ-1
4	[13]	O95336	8	46.9	4.7	4.3e-08	8	46.9	4.13	4.9e-07	3	16.7	1.68	0.00039	7	43	3.18	2.8e-05																	27547.1	HUMAN	6-phosphogluconolactonase
4	[14]	P0CG05	8	85.8	4.12	5.1e-07	9	93.4	3.76	2.3e-06	4	44.3	3.95	1e-06	5	49.1	4.29	2.4e-07	2	23.6	1.4	0.0039													11293.7	HUMAN	Ig lambda-2 chain C regions
4	[15]	Q8HXP7	1	7.1	1.79	0.0038					3	25.3	3.57	1.4e-06					10	87.4	3.53	6.2e-06	9	68.2	3.01	5.8e-05	6	53.5	3.88	1.4e-06	7	53.5	3.2	2.5e-05	22204.3	PANTR	Superoxide dismutase [Mn], mitochondrial
4	[16]	P02545																	11	13.9	2.79	0.00015	5	6.6	2.99	6.4e-05	8	11	2.61	0.00032	11	11.4	2.87	0.00011	74140.1	HUMAN	Lamin-A/C
4	[17]	P08294	5	17.9	3.76	2.3e-06	5	23.8	3.8	2e-06	2	12.1	3.58	5.2e-06	8	44.2	3.65	3.8e-06																	25851.1	HUMAN	Extracellular superoxide dismutase [Cu-Zn]
4	[18]	P68871					5	48.3	3.95	1e-06	9	63.3	3.44	9.2e-06	3	24.5	2.3	0.0012	3	29.3	3.12	2.2e-05	4	35.4	2.47	0.00057	4	35.4	3.16	3.1e-05	2	19.7	2.8	0.00014	15998.5	HUMAN	Hemoglobin subunit beta
4	[19]	Q96IU4									3	16.2	0.78	0.0059					6	39.5	3.38	1.2e-05	6	39.5	2.07	0.00058	7	44.3	2.97	6.9e-05	9	47.6	4.15	4.4e-07	22345.9	HUMAN	Abhydrolase domain-containing protein 14B
4	[20]	P02753																	9	35.8	3.67	3.4e-06	7	30.3	3.53	6.2e-06	9	35.8	3.46	8.3e-06	8	34.8	3.61	4.5e-06	23010.2	HUMAN	Retinol-binding protein 4
4	[21]	Q15063	6	8.1	3.13	3.4e-05	4	6.5	2.85	0.00011					8	15.4	3.19	1.5e-05					1	1.3	0.81	0.0042									93314.8	HUMAN	Periostin
4	[22]	O14818	7	35.9	4.44	1.3e-07	6	28.2	4.3	2.4e-07	1	4.4	1.51	0.0067	5	32.7	2.6	8e-05																	27887.1	HUMAN	Proteasome subunit alpha type-7
4	[23]	P60900	9	34.1	3.53	6.2e-06	7	30.1	3.66	3.6e-06	3	16.3	1.84	0.0012	4	21.1	2.74	0.00018																	27399.7	HUMAN	Proteasome subunit alpha type-6
4	[24]	P67936	2	10.5	1.98	0.0047	4	15.7	2.31	0.0011					9	35.9	2.95	7.4e-05																	28522	HUMAN	Tropomyosin alpha-4 chain
4	[25]	O00299	3	15.8	3.85	1.6e-06	8	33.6	4.4	1.5e-07	1	7.5	1.89	0.0008	7	30.3	3.76	2.3e-06	2	11.2	3.82	1.8e-06					2	11.2	4.01	7.9e-07					26923	HUMAN	Chloride intracellular channel protein 1
4	[26]	P07686	4	9.7	4.34	2e-07	7	16	4.43	1.3e-07	1	2.9	1.7	0.00013													1	2.9	2.09	5.3e-05					63111.9	HUMAN	Beta-hexosaminidase subunit beta
4	[27]	P62937									7	52.1	3.79	2.1e-06					1	7.3	1.21	0.0037					1	7.3	2.19	0.00044					18012.7	HUMAN	Peptidyl-prolyl cis-trans isomerase A
4	[28]	Q9Y5Z4	2	11.2	2.41	0.00076	6	37.6	4.27	2.6e-07					2	11.2	1.76	0.00038																	22875.6	HUMAN	Heme-binding protein 2
4	[29]	P78417	3	13.3	3.54	6e-06	7	26.1	4.19	3.7e-07	2	10	3.94	1.1e-06	5	17.8	3.53	6.3e-06	1	4.1	2.38	5.5e-05													27566.1	HUMAN	Glutathione S-transferase omega-1
4	[30]	P25788	7	25.5	3.16	3.1e-05	7	25.5	3.36	1.3e-05					5	21.2	2.65	0.00017																	28433.5	HUMAN	Proteasome subunit alpha type-3
4	[31]	P30711	4	21.2	4.02	7.8e-07					2	15	1.4	0.00051					7	25.8	3	4.5e-05	4	22.9	1.69	0.0013	7	19.6	3.76	2.3e-06	1	4.2	1.69	0.0035	27335.3	HUMAN	Glutathione S-transferase theta-1
4	[32]	P08670																	6	15.2	2.64	0.00027	3	7.1	2.17	0.0014	6	15.2	2.33	0.001	8	15.2	2.77	0.00016	53652.1	HUMAN	Vimentin
4	[33]	P01623	5	53.2	4.68	4.6e-08	2	22	3.18	2.7e-05	3	31.2	2.46	0.00036					2	24.8	3.31	1.6e-05	2	24.8	2.17	0.0017	2	24.8	2.92	8.3e-05					11746.2	HUMAN	Ig kappa chain V-III region WOL
4	[34]	P00492	1	5	1.67	0.0016													7	30.7	2.62	0.00031	3	15.1	1.56	0.0089	6	30.7	2.28	0.00036	2	9.2	0.56	0.0016	24579.6	HUMAN	Hypoxanthine-guanine phosphoribosyltransferase
4	[35]	P08107					6	11.4	3.78	2.2e-06					2	2.8	1.07	0.0022	1	1.7	1.36	0.0016	1	1.7	1.62	0.00044	1	1.7	1.44	0.0043	2	3.1	2.32	0.00025	70052.8	HUMAN	Heat shock 70 kDa protein 1A/1B
4	[36]	P69905	1	6.3	1.83	0.00018	2	16.9	2.36	0.00055	6	57	3.05	4.8e-05					1	10.6	2.17	0.002	1	10.6	2.51	0.00049	3	37.3	2.47	0.00059	3	25.4	2.1	0.0028	15257.7	HUMAN	Hemoglobin subunit alpha
4	[37]	P00746	3	20.9	3.56	5.5e-06													6	37.5	2.68	0.00024	3	15.4	2.55	0.0004	6	37.5	3.15	1.5e-05	3	14.6	2.03	0.00015	27033.2	HUMAN	Complement factor D
4	[38]	P07996	6	7.4	3.15	3.1e-05													2	1.9	2.42	0.00027	2	1.8	2.41	0.00029	3	4.3	2.78	7.6e-05	5	6.2	3.04	5.1e-05	129384	HUMAN	Thrombospondin-1
4	[39]	P12111	6	2.3	3.03	5.3e-05	2	1	2.05	0.0035	5	1.7	2.7	0.00022	1	0.5	1.61	0.0014													3	1.2	2.87	0.0001	343668	HUMAN	Collagen alpha-3(VI) chain
4	[40]	P20618																	4	22	2.74	0.00018	2	7.9	1.25	0.0046					6	32.8	2.9	9.1e-05	26489.6	HUMAN	Proteasome subunit beta type-1
4	[41]	P02768	1	1.8	0.64	0.0056	5	10	3.91	1.3e-06	2	4.1	0.82	0.005					3	6.6	2.57	0.00038	3	6.6	2.41	0.00013	3	6.2	1.74	0.00066	3	6.6	2.31	0.00027	69367.4	HUMAN	Serum albumin
4	[42]	P00918	1	3.5	0.86	0.0074	5	17.7	2.81	5.3e-05					7	33.8	2.35	0.00029																	29246.3	HUMAN	Carbonic anhydrase 2
4	[43]	P49720																	2	16.6	1.78	0.0013	2	16.6	1.55	0.0021	2	16.6	1.92	0.0004	6	30.7	2.73	9.4e-05	22949.1	HUMAN	Proteasome subunit beta type-3
4	[44]	P25787	4	27.8	3.75	2.4e-06													5	33.8	2.5	0.00028	2	15	1.81	0.00038	2	15	2.8	4e-05					25898.8	HUMAN	Proteasome subunit alpha type-2
4	[45]	P28070																	4	17	2.85	0.00012	5	20.5	3.19	2.7e-05	3	17	2.98	1.8e-05	4	17	2.66	0.00022	29204.5	HUMAN	Proteasome subunit beta type-4
4	[46]	P10990	4	13.6	4	8.4e-07	3	9.8	3.09	4.1e-05	1	4.3	3.95	1e-06	2	6.4	2.01	0.00017	1	2.7	1.98	0.00076	1	2.7	2.3	0.0003	1	3.7	0.94	0.0052	2	6.4	1.71	0.00021	41827.2	STRFN	Actin-15A
4	[47]	P30043																	5	35	2.38	0.00084	5	21.4	2.4	0.00013	5	26.7	3	6.1e-05					22119.5	HUMAN	Flavin reductase
4	[48]	P07858	5	20.4	2.97	6.9e-05	3	10	2.71	0.00021					3	12.7	1.19	0.0018																	37822	HUMAN	Cathepsin B
4	[49]	P31949																	1	15.2	3.28	1.8e-05					5	38.1	3.51	3.1e-06	4	42.9	2.01	0.00034	11740.6	HUMAN	Protein S100-A11
4	[50]	P42126	2	6	3.89	1.4e-06	4	13.6	3.34	1.4e-05					1	5	2.72	1.8e-05																	32816.3	HUMAN	3,2-trans-enoyl-CoA isomerase, mitochondrial
4	[51]	P40261	4	17.8	3.39	1.1e-05	4	17.8	3.4	1.1e-05																									29574.3	HUMAN	Nicotinamide N-methyltransferase
4	[52]	P00441									4	24	3.25	2.1e-05																	2	13.6	2.03	0.00045	15935.9	HUMAN	Superoxide dismutase [Cu-Zn]
4	[53]	Q15631	3	16.2	2.1	0.0028					1	6.6	0.93	0.0056					6	36.4	2	0.0043	2	11.8	2.29	0.0012	5	23.2	2.09	0.0029					26183.2	HUMAN	Translin
4	[54]	Q01995									6	24.9	2.49	0.0001													2	10.4	1.8	0.00084	3	15.9	2.74	0.00018	22611.1	HUMAN	Transgelin
4	[55]	Q96FW1	1	7	2.03	0.00027	4	16.2	3.61	4.4e-06																									31284.3	HUMAN	Ubiquitin thioesterase OTUB1
4	[56]	Q01518	1	4.8	3.35	1.4e-05	4	12.8	3.28	1.8e-05					3	9.1	2.15	0.00062																	51855.8	HUMAN	Adenylyl cyclase-associated protein 1
4	[57]	P28066	4	21.2	3.95	1e-06	3	18.3	3.93	1.2e-06																									26411.3	HUMAN	Proteasome subunit alpha type-5
4	[58]	P28074																	3	10.6	2.6	0.00033	2	6.8	1.98	0.00019	2	7.6	1.48	0.0032	4	17.9	3.16	3e-05	28480.5	HUMAN	Proteasome subunit beta type-5
4	[59]	P02794																	3	18.6	1.81	0.002									4	25.7	2.53	0.00044	21225.8	HUMAN	Ferritin heavy chain
4	[60]	P22352																	4	22.6	2.15	0.0011	3	16.4	1.58	0.0009	4	22.6	2.72	0.00012	3	15	2.23	0.00082	25552.6	HUMAN	Glutathione peroxidase 3
4	[61]	P62826	3	18.5	3.38	1.2e-05	3	18.5	2.6	0.00021	1	6.5	1.02	0.00044					1	6.5	1.51	0.00077					2	11.6	1.82	0.00051	2	11.6	2.42	0.0007	24423.3	HUMAN	GTP-binding nuclear protein Ran
4	[62]	O60506	4	9	2.35	0.00096	2	3	2.8	0.00014																									69603.2	HUMAN	Heterogeneous nuclear ribonucleoprotein Q
4	[63]	P26641	4	11	2.31	0.0011					1	3.2	1.29	0.0053					2	5.5	2.31	0.00043	1	2.3	0.99	0.0034	2	5.5	3.29	1.3e-05					50119.2	HUMAN	Elongation factor 1-gamma
4	[64]	P30084	2	10.3	2.57	0.00038	3	16.9	3.57	5.2e-06					1	4.5	1.04	0.0016																	31387.7	HUMAN	Enoyl-CoA hydratase, mitochondrial
4	[65]	P97350	3	5.5	3.66	3.6e-06					1	2.1	3.43	9.8e-06																					80896.9	MOUSE	Plakophilin-1
4	[66]	P01614	2	17.4	3.85	1.6e-06	2	17.4	4.04	7.2e-07	2	17.4	2.65	8.7e-05																					12676.4	HUMAN	Ig kappa chain V-II region Cum
4	[67]	P56537	2	17.6	4.27	2.7e-07																													26599.3	HUMAN	Eukaryotic translation initiation factor 6
4	[68]	Q9UKK9	1	4.1	1.41	0.0032	4	23.3	2.1	0.0027					1	6.8	1.38	0.0017																	24327.8	HUMAN	ADP-sugar pyrophosphatase
4	[69]	Q9UHY7	1	8.4	2.81	0.00013	3	21.5	2.72	0.0002					1	8.4	1.48	0.00066																	28932.9	HUMAN	Enolase-phosphatase E1
4	[70]	P15157	1	5.1	1.22	0.0007									2	6.9	1.38	0.0028	3	11.3	2.72	0.00016	3	11.3	2.93	8.1e-05	2	9.8	2.9	9.3e-05	3	11.3	2.91	8.9e-05	30772.8	HUMAN	Tryptase alpha-1
4	[71]	Q9UFN0	3	15	3.28	1.8e-05																													28466.9	HUMAN	Protein NipSnap homolog 3A
4	[72]	Q13907	2	7.9	3.93	1.1e-06																													26319.4	HUMAN	Isopentenyl-diphosphate Delta-isomerase 1
4	[73]	P02741									1	4.5	0.31	0.0057					3	14.3	3.27	1.9e-05	2	8.9	3.07	1.2e-05	3	14.3	2.85	7.1e-06	2	8.9	3.15	1.3e-05	25038.8	HUMAN	C-reactive protein
4	[74]	P30048																	2	10.2	2.47	8.5e-05	1	5.5	2.19	3.7e-05	2	10.2	1.71	0.0005	3	14.5	2.96	2.8e-05	27692.9	HUMAN	Thioredoxin-dependent peroxide reductase, mitochondrial
4	[75]	P04208	2	27.5	2.89	9.7e-05	3	27.5	2.69	0.00022	1	11.9	1.96	0.0033	2	27.5	2.32	0.0011																	11725.1	HUMAN	Ig lambda chain V-I region WAH
4	[76]	P07900	1	1.9	1.87	0.0073	3	4.8	2.27	0.0013	2	3.4	1.78	0.0021	1	1.9	3.32	1.3e-05																	84660.4	HUMAN	Heat shock protein HSP 90-alpha
4	[77]	P09601	1	5.2	2.97	6.9e-05	3	10.8	3.11	3.7e-05																									32818.9	HUMAN	Heme oxygenase 1
4	[78]	P00915					1	4.6	2.33	0.001					3	11.1	2.55	0.0004																	28870.4	HUMAN	Carbonic anhydrase 1
4	[79]	P35270	2	14.2	3.48	7.8e-06	1	8	3.65	3.7e-06					2	13	2.07	0.002																	28048.7	HUMAN	Sepiapterin reductase
4	[80]	P25786					3	13.3	2.78	0.00015					3	9.5	2.56	0.00027																	29555.9	HUMAN	Proteasome subunit alpha type-1
4	[81]	P28161																	3	17	2.54	0.00042	2	11.9	2.4	0.0005	3	15.6	3.33	1.4e-05					25744.9	HUMAN	Glutathione S-transferase Mu 2
4	[82]	P02747	3	14.3	2.4	0.00078									3	13.9	2.33	0.0011																	25773.9	HUMAN	Complement C1q subcomponent subunit C
4	[83]	P68402	2	12.2	4.28	2.5e-07	2	12.2	3.78	2.2e-06																									25569.5	HUMAN	Platelet-activating factor acetylhydrolase IB subunit beta
4	[84]	P15531									2	19.1	3.97	9.7e-07																					17148.9	HUMAN	Nucleoside diphosphate kinase A
4	[85]	Q9ULZ3																	2	15.9	3.94	1.1e-06	3	22.1	0.83	0.0085	1	8.7	1.92	0.00047	2	15.9	2.07	0.00057	21627	HUMAN	Apoptosis-associated speck-like protein containing a CARD
4	[86]	O15145																													3	15.2	1.99	0.0045	20546.9	HUMAN	Actin-related protein 2/3 complex subunit 3
4	[87]	Q9Y490	2	1.3	3.58	5.1e-06																													269769	HUMAN	Talin-1
4	[88]	Q9BGI3																	2	9	3.19	2.6e-05	2	9	2.31	0.00038	2	9	2.6	8.7e-05	1	9	0.53	0.0023	21946.2	BOVIN	Peroxiredoxin-2
4	[89]	P28072																	2	8.8	2.05	0.0021	2	8.8	2.19	0.00089	3	13.4	1.96	0.0034	1	4.2	2.08	0.001	25358	HUMAN	Proteasome subunit beta type-6
4	[90]	Q2TAA2	2	12.1	3.46	8.4e-06	3	8.5	1.66	0.0013																									27599	HUMAN	Isoamyl acetate-hydrolyzing esterase 1 homolog
4	[91]	Q10567	3	2.3	2.34	0.00049																													104638	HUMAN	AP-1 complex subunit beta-1
4	[92]	P52597	1	4.1	2.45	0.00062													1	3.9	2.2	0.00013	2	8	3.38	1.2e-05	3	9.4	1.86	0.0013	1	4.1	0.84	0.0056	45672.3	HUMAN	Heterogeneous nuclear ribonucleoprotein F
4	[93]	Q5VWZ2	2	11.8	3.31	1.6e-05	1	7.2	2.28	6.6e-05																									26316.7	HUMAN	Lysophospholipase-like protein 1
4	[94]	P04406																	2	7.5	1.48	0.0019	3	9	1.03	0.0039	3	14	2.07	0.0014	1	3	0.71	0.0052	36053.5	HUMAN	Glyceraldehyde-3-phosphate dehydrogenase
4	[95]	Q8NCW5	3	15.6	1.86	0.0076																													31674.9	HUMAN	Apolipoprotein A-I-binding protein
4	[96]	P01857					2	7.9	3.13	3.5e-05	1	3.6	1.76	0.0036	1	3.6	1.48	0.0025	1	3.6	1.28	0.0046					1	3.6	1.94	0.0013	1	3.6	1.66	0.0036	36106.2	HUMAN	Ig gamma-1 chain C region
4	[97]	P02743	2	11.7	2.83	0.00012																													25387.3	HUMAN	Serum amyloid P-component
4	[98]	P28062																					1	4	2.2	0.00058	2	6.9	3.06	4.7e-05	2	7.2	2.85	0.00011	30354.6	HUMAN	Proteasome subunit beta type-8
4	[99]	Q04760									1	9.2	1.7	0.0016					2	17.9	2.75	0.00017	1	9.2	2.98	4.5e-05	2	20.1	2.41	0.00075	1	9.2	2.41	0.00076	20777.9	HUMAN	Lactoylglutathione lyase
4	[100]	P12109	1	0.9	1.44	0.0085	2	2.2	2.85	0.00011					1	1.4	1.86	9.9e-05																	108530	HUMAN	Collagen alpha-1(VI) chain
4	[101]	P01625	1	7.9	1.61	0.0048	2	23.7	2.91	8.6e-05	1	7.9	1.29	0.005					1	7.9	1.59	0.0018	1	7.9	0.87	0.0045									12640.2	HUMAN	Ig kappa chain V-IV region Len
4	[102]	O75629	2	15	2.96	7e-05	1	9.5	2.55	0.00041					1	9.5	2.49	0.00051	1	9.5	2.62	7.9e-05					1	9.5	0.71	0.0053	1	9.5	1.64	0.00065	24074.7	HUMAN	Protein CREG1
4	[103]	P25789					2	8.8	2.59	0.00035					1	5	2.35	0.00097																	29484.1	HUMAN	Proteasome subunit alpha type-4
4	[104]	O75223																	2	13.3	1.7	0.0011	1	5.9	1.16	0.0013	1	5.9	2.06	0.00066	2	13.3	2.7	7.2e-05	21007.9	HUMAN	Gamma-glutamylcyclotransferase
4	[105]	P93212					2	10.3	2.96	7.1e-05																									28814.5	SOLLC	14-3-3 protein 7
4	[106]	P00761	1	8.7	2.73	0.00019	1	8.7	3.04	5e-05									1	8.7	0.23	0.0097	1	8.7	0.74	0.0024	2	13	1.34	0.00081	2	13	2.92	8.3e-05	24409.7	PIG	Trypsin
4	[107]	Q9NRV9																	2	10.6	2.12	0.00038	2	10.6	2.51	0.00012	1	5.3	1	0.0027	1	5.3	0.69	0.0038	21097.2	HUMAN	Heme-binding protein 1
4	[108]	P52565	1	7.4	2.62	0.0003	2	11.3	2.66	0.00025	1	7.4	0.7	0.0023	1	7.4	0.41	0.006																	23207.3	HUMAN	Rho GDP-dissociation inhibitor 1
4	[109]	Q9H0R4	2	8.1	2.34	0.00052	2	8.1	1.78	0.0018																									28536.2	HUMAN	Haloacid dehalogenase-like hydrolase domain-containing protein 2
4	[110]	O43707					1	2	4.22	3.3e-07																									104855	HUMAN	Alpha-actinin-4
4	[111]	P22105	2	0.5	2.51	0.00049	1	0.4	1.09	0.0023																									464329	HUMAN	Tenascin-X
4	[112]	P62491																	3	14.8	1.8	0.0015													24393.7	HUMAN	Ras-related protein Rab-11A
4	[113]	O43598									1	9.8	4.1	5.5e-07																	1	9.8	1.75	0.00014	19108.6	HUMAN	Deoxyribonucleoside 5'-monophosphate N-glycosidase
4	[114]	P02792																					1	9.1	1.51	0.0022					2	17.7	2.16	0.0003	20019.8	HUMAN	Ferritin light chain
4	[115]	P13010	2	2.6	2.52	0.00047																													82705.3	HUMAN	X-ray repair cross-complementing protein 5
4	[116]	P30050																													2	14.5	2.58	8.9e-05	17818.7	HUMAN	60S ribosomal protein L12
4	[117]	Q00839	1	2.7	3.21	2.4e-05	1	2.7	3.86	1.5e-06																									90585.2	HUMAN	Heterogeneous nuclear ribonucleoprotein U
4	[118]	P02647																	3	12.7	1.61	0.00059													30778.1	HUMAN	Apolipoprotein A-I
4	[119]	P80748	1	14.4	3.33	1.5e-05	1	14.4	3.8	2e-06																									11935.2	HUMAN	Ig lambda chain V-III region LOI
4	[120]	P01701	1	15.3	2.37	0.00089	1	15.3	2.06	0.0033					1	15.3	3.78	2.1e-06																	11452.8	HUMAN	Ig lambda chain V-I region NEW
4	[121]	P47756					2	7.2	1.88	0.0072					1	3.6	1.66	0.00056																	31350.8	HUMAN	F-actin-capping protein subunit beta
4	[122]	P09651																	1	6.2	2.3	4.3e-05					1	6.2	3.58	3.1e-06					38746.9	HUMAN	Heterogeneous nuclear ribonucleoprotein A1
4	[123]	Q99598					1	7.6	3.57	5.4e-06																									33112.8	HUMAN	Translin-associated protein X
4	[124]	Q12797	1	2.2	3.55	5.9e-06																													85863.3	HUMAN	Aspartyl/asparaginyl beta-hydroxylase
4	[125]	P08515	2	7.3	1.81	0.0094																													25498.9	SCHJA	Glutathione S-transferase class-mu 26 kDa isozyme
4	[126]	P60842					1	3.2	3.42	9.9e-06					1	3.2	1.41	0.00059																	46154.4	HUMAN	Eukaryotic initiation factor 4A-I
4	[127]	P01593	1	14.8	1.77	0.0023	1	16.7	3.42	1e-05																									11992.4	HUMAN	Ig kappa chain V-I region AG
4	[128]	A1A8Z8	1	4.4	2.58	0.00036					1	4.4	1.97	0.0016	1	4.4	3.36	1.3e-05																	28556.6	ECOK1	2,3-bisphosphoglycerate-dependent phosphoglycerate mutase
4	[129]	O75608																					1	4.8	1.12	0.0019	2	10.9	1.75	0.00042	1	4.8	2.41	6.7e-05	24669.8	HUMAN	Acyl-protein thioesterase 1
4	[130]	P04075	1	5.5	3.17	2.9e-05	1	5.5	2.99	6.4e-05									1	5.5	1.93	0.00042													39420.4	HUMAN	Fructose-bisphosphate aldolase A
4	[131]	P01703	1	16.5	2.3	0.0012	1	16.5	3.1	3.9e-05					1	16.5	2.77	0.00016																	10904.3	HUMAN	Ig lambda chain V-I region NEWM
4	[132]	P49721																	1	5.5	2.27	0.0014	2	9.5	1.76	0.003					2	9.5	1.39	0.0082	22836.5	HUMAN	Proteasome subunit beta type-2
4	[133]	P52566	1	10.4	3.04	5e-05																													22988.2	HUMAN	Rho GDP-dissociation inhibitor 2
4	[134]	P07737									1	12.9	3.04	4e-06																					15054.4	HUMAN	Profilin-1
4	[135]	Q9UL46					1	6.7	3.02	4e-05																									27401.9	HUMAN	Proteasome activator complex subunit 2
4	[136]	P61978	1	3.7	2.89	9.6e-05	1	3.7	2.97	6.7e-05																									50976.7	HUMAN	Heterogeneous nuclear ribonucleoprotein K
4	[137]	Q6P587	1	7.1	2.92	8.6e-05																													24843.2	HUMAN	Fumarylacetoacetate hydrolase domain-containing protein 1
4	[138]	P51665	1	5.2	2.88	2.6e-05																													37025.7	HUMAN	26S proteasome non-ATPase regulatory subunit 7
4	[139]	P21333					1	0.5	2.87	9.4e-05									1	0.5	0.46	0.0082					1	0.5	0.8	0.0052					280741	HUMAN	Filamin-A
4	[140]	P39059									2	1.7	1.56	0.00061																					141721	HUMAN	Collagen alpha-1(XV) chain
4	[141]	P06576					1	3.4	2.75	7.5e-05																									56560.4	HUMAN	ATP synthase subunit beta, mitochondrial
4	[142]	P04792																	1	4.9	1.65	0.0072	2	9.8	1.51	0.0046					1	7.8	0.96	0.0017	22782.7	HUMAN	Heat shock protein beta-1
4	[143]	P59190																					2	10.4	1.37	0.007									24390.8	HUMAN	Ras-related protein Rab-15
4	[144]	P62805					1	12.6	0.73	0.0052	2	24.3	1.41	0.0081																					11367.4	HUMAN	Histone H4
4	[145]	P60709	1	8	2.08	0.00018	1	8	2.66	4.5e-05																									41737.1	HUMAN	Actin, cytoplasmic 1
4	[146]	P40121	1	3.7	2.62	0.00031	1	3.7	2.62	0.0003																									38517.9	HUMAN	Macrophage-capping protein
4	[147]	Q13404									1	8.8	2.47	0.00058																					16495.1	HUMAN	Ubiquitin-conjugating enzyme E2 variant 1
4	[148]	P00387													1	5.6	2.44	3.9e-05																	34235.2	HUMAN	NADH-cytochrome b5 reductase 3
4	[149]	Q96M27																													1	3.1	2.4	0.00069	46701.6	HUMAN	Protein PRRC1
4	[150]	Q99436	2	10.1	1.25	0.0056	2	10.1	0.89	0.0096																									29965.7	HUMAN	Proteasome subunit beta type-7
4	[151]	P82891									1	5.5	2.28	0.00034																					18541.5	DROME	Low molecular weight phosphotyrosine protein phosphatase 2
4	[152]	Q9Y3B8	1	6.8	1.52	0.0033													1	6.8	2.23	0.0016					1	6.8	1.78	0.00028					26833	HUMAN	Oligoribonuclease, mitochondrial
4	[153]	P01945					1	10.6	1.96	0.003																	1	10.6	2.19	0.0019	1	10.6	2.07	0.0031	15248.5	MESAU	Hemoglobin subunit alpha
4	[154]	Q9NZD2																									1	7.7	2.09	2.9e-05	1	7.7	1.76	0.00084	23850	HUMAN	Glycolipid transfer protein
4	[155]	P01687	1	10.2	2.09	0.0029																													11281.7	RABIT	Ig kappa chain V region BS-5
4	[156]	P53634	1	2.6	2.09	0.0018													1	2.6	1.28	0.0046	1	2.6	1.37	0.0024	1	2.6	1.8	0.0012	1	2.6	1.82	0.00075	51842.2	HUMAN	Dipeptidyl peptidase 1
4	[157]	P01591																	1	7.5	1.86	0.0056	1	7.5	2.07	0.0032	1	7.5	1.99	0.0045	1	7.5	1.93	0.0057	18098.8	HUMAN	Immunoglobulin J chain
4	[158]	Q9Y696					1	5.1	1.98	0.002																									28772.4	HUMAN	Chloride intracellular channel protein 4
4	[159]	P02088									1	6.8	1.32	0.0038	1	6.8	1.8	0.00031	1	6.8	1.46	0.0045	1	6.8	1.98	0.00093	1	6.8	1.85	0.0018	1	6.8	1.1	0.0019	15840.3	MOUSE	Hemoglobin subunit beta-1
4	[160]	Q9BSH5					1	4.8	1.95	0.0052																									28000.2	HUMAN	Haloacid dehalogenase-like hydrolase domain-containing protein 3
4	[161]	P61086																													1	5	1.92	0.0023	22406.8	HUMAN	Ubiquitin-conjugating enzyme E2 K
4	[162]	P29401	1	1.9	1.92	0.0021	1	1.9	1.83	0.0028																									67878.2	HUMAN	Transketolase
4	[163]	P00491													2	11.1	1.43	0.00053																	32118.2	HUMAN	Purine nucleoside phosphorylase
4	[164]	Q9BUL8	1	6.1	1.86	0.0014																													24701.8	HUMAN	Programmed cell death protein 10
4	[165]	P98095	1	1.5	1.83	0.001																													126574	HUMAN	Fibulin-2
4	[166]	P01632					1	7.9	1.82	0.0046	1	7.9	1.47	0.0059																					12717.6	MOUSE	Ig kappa chain V-I region S107A
4	[167]	P01605																									1	8.3	1.82	0.0085					11834.3	HUMAN	Ig kappa chain V-I region Lay
4	[168]	Q15102					1	3.9	1.81	0.0012																									25734.5	HUMAN	Platelet-activating factor acetylhydrolase IB subunit gamma
4	[169]	P00325	1	3.2	1.47	0.0014	1	3.2	1.8	0.0003									1	4.3	1.75	0.00053													39854.9	HUMAN	Alcohol dehydrogenase 1B
4	[170]	Q92530																	1	6.6	1.8	8.4e-05													29817	HUMAN	Proteasome inhibitor PI31 subunit
4	[171]	P01714	1	16.7	1.79	0.0012	1	16.7	1.77	0.002																									11392.6	HUMAN	Ig lambda chain V-III region SH
4	[172]	O00584																													2	12.1	1.26	0.0021	29481.1	HUMAN	Ribonuclease T2
4	[173]	P62906	1	6	1.76	0.0016	1	6	1.26	0.004																									24831.5	HUMAN	60S ribosomal protein L10a
4	[174]	P15090									1	7.6	1.75	0.00054					1	15.9	1.47	0.0004					2	15.9	0.69	0.0051	1	15.2	0.64	0.003	14719	HUMAN	Fatty acid-binding protein, adipocyte
4	[175]	P12956					1	1.8	1.71	0.0012																									69843.7	HUMAN	X-ray repair cross-complementing protein 6
4	[176]	P07998																									1	4.5	0.93	0.0036	1	7.1	1.69	0.0002	17644.4	HUMAN	Ribonuclease pancreatic
4	[177]	P04433																	1	7.8	1.67	0.006													12575.3	HUMAN	Ig kappa chain V-III region VG (Fragment)
4	[178]	P22061	1	4.8	1.66	0.0051													1	11.5	0.47	0.0059													24650.6	HUMAN	Protein-L-isoaspartate(D-aspartate) O-methyltransferase
4	[179]	B4S9B0					1	10.3	1.51	0.0025																									26275.1	PROA2	Triosephosphate isomerase
4	[180]	Q96HC4																									1	1.5	1.49	0.0071					64002.7	HUMAN	PDZ and LIM domain protein 5
4	[181]	P63010					1	1.5	1.47	0.0026					1	1.2	0.89	0.0072																	104554	HUMAN	AP-2 complex subunit beta
4	[182]	P13693																									2	15.7	1.12	0.0014	1	4.1	0.82	0.0079	19595.5	HUMAN	Translationally-controlled tumor protein
4	[183]	P04211	1	7.7	1.45	0.0045	1	7.7	1.18	0.0087					1	7.7	0.96	0.0073																	12380.1	HUMAN	Ig lambda chain V region 4A
4	[184]	Q15404													1	6.1	1.43	0.00081																	31540.6	HUMAN	Ras suppressor protein 1
4	[185]	Q5T5P2	1	0.8	1.37	0.0021																													214118	HUMAN	Sickle tail protein homolog
4	[186]	Q9NZT1									1	7.5	1.35	0.01																					15892.6	HUMAN	Calmodulin-like protein 5
4	[187]	P54632					1	2.8	1.31	0.0031																									28704.6	DICDI	14-3-3-like protein
4	[188]	P80188																					1	5.6	1.29	0.00061	1	5.6	0.3	0.0082					22588.3	HUMAN	Neutrophil gelatinase-associated lipocalin
4	[189]	Q8TCD5																	1	6.5	1.09	0.0013					1	6.5	1.03	0.0049	1	9	1.13	0.00093	23383	HUMAN	5'(3')-deoxyribonucleotidase, cytosolic type
4	[190]	Q702N8																													1	0.7	1.01	0.0052	198563	HUMAN	Xin actin-binding repeat-containing protein 1
4	[191]	P01859																					1	3.7	0.93	0.0029									35901	HUMAN	Ig gamma-2 chain C region
4	[192]	P10599									1	12.4	0.83	0.0045																					11737.6	HUMAN	Thioredoxin
4	[193]	Q6NZI2																	1	2.8	0.77	0.0023													43476.5	HUMAN	Polymerase I and transcript release factor
4	[194]	O95865					1	9.1	0.71	0.009																									29644.1	HUMAN	N(G),N(G)-dimethylarginine dimethylaminohydrolase 2
4	[195]	P64869																	1	3.1	0.7	0.0076													45696.7	MYCTU	Uncharacterized protein Rv1526c/MT1577
4	[196]	Q8WWM9																					1	4.7	0.6	0.0097					1	4.7	0.59	0.003	21404.8	HUMAN	Cytoglobin
4	[197]	[-P17220]					1	3.4	0.53	0.0049																									25926.8	RAT	Proteasome subunit alpha type-2
4	[198]	P23284																									1	6.5	0.51	0.007					23742.7	HUMAN	Peptidyl-prolyl cis-trans isomerase B
4	[199]	P29127																									1	5.4	0.5	0.0055					66175.6	NEOPA	Bifunctional endo-1,4-beta-xylanase A
4	[200]	[-P14151]									1	4	0.26	0.0089																					42187.5	HUMAN	L-selectin
4	[201]	O60814									1	6.3	0.25	0.0096																					13890.3	HUMAN	Histone H2B type 1-K
5	[1]	P00338	28	75	5.15	6.2e-09	27	72	3.65	3.7e-06	10	29.5	3.64	3.9e-06	12	30.1	3.93	1.1e-06	1	3	1.75	0.0061													36689.1	HUMAN	L-lactate dehydrogenase A chain
5	[2]	P04406	3	14	2.4	0.00079	6	31.3	4.42	1.4e-07					23	66	3.88	1.4e-06					2	11.6	1.21	0.00046	2	11.6	2.25	8.9e-05					36053.5	HUMAN	Glyceraldehyde-3-phosphate dehydrogenase
5	[3]	Q15063	18	28.5	4.84	2.4e-08	10	19.9	4.98	1.3e-08	5	11.6	3.77	1.5e-06	3	6.5	2.81	2.1e-05																	93314.8	HUMAN	Periostin
5	[4]	P60174	4	20.9	2.81	0.00014	1	6	3.43	9.4e-06	15	64.3	4.12	5.2e-07					17	71.1	3.94	1.1e-06	17	68.3	3.57	5.2e-06	17	72.3	3.88	1.4e-06	17	79.5	3.62	4.3e-06	26669.7	HUMAN	Triosephosphate isomerase
5	[5]	P40925	10	41.3	4.03	7.6e-07	15	52.4	4.73	3.8e-08					5	17.1	3.42	1e-05																	36426.4	HUMAN	Malate dehydrogenase, cytoplasmic
5	[6]	P40926	11	36.4	4.22	3.3e-07	13	48.2	5.41	2.1e-09	4	18	2.81	4.4e-05	1	3.6	1.3	0.0014																	35503.6	HUMAN	Malate dehydrogenase, mitochondrial
5	[7]	P63104	10	40.4	4.78	3.1e-08	4	14.7	4.97	1.4e-08	11	48.6	3.5	7e-06					12	51.4	3.7	3.1e-06	11	47.8	2.85	0.00011	13	55.9	3.24	2.2e-05	13	57.1	3.32	1.6e-05	27745.3	HUMAN	14-3-3 protein zeta/delta
5	[8]	P18669	3	13.4	3.44	9.2e-06	2	12.6	2.73	0.00019	6	27.2	2.45	0.00064					12	51.6	4	8.3e-07	8	46.1	3.48	7.6e-06	11	46.1	3.59	4.9e-06	6	18.9	2.71	0.00021	28804.2	HUMAN	Phosphoglycerate mutase 1
5	[9]	P13639	1	2.3	4.03	7.5e-07	11	15.4	3.86	1.6e-06																									95339	HUMAN	Elongation factor 2
5	[10]	P16152	7	35.4	3.12	3.6e-05	7	35.4	3.01	5.7e-05	3	13.4	2.59	0.00014	1	4.7	1.51	0.0034	13	53.8	3.36	1.3e-05	7	35.4	2.76	0.00016	6	31.8	3.09	4.1e-05	7	32.5	3.79	2.1e-06	30375.2	HUMAN	Carbonyl reductase [NADPH] 1
5	[11]	P04075					1	5.5	3.12	3.7e-05	1	5.5	0.98	0.0018	13	39.3	4.41	1.5e-07	1	5.5	2.5	8.8e-05	1	5.5	1.7	0.00059	1	5.5	1.42	0.00098	1	5.5	1.24	0.0014	39420.4	HUMAN	Fructose-bisphosphate aldolase A
5	[12]	P10987	4	14.1	2.52	0.00046	8	23.9	3.91	1.3e-06					11	30.3	3.91	1.2e-06	4	13.6	3.45	8.9e-06	2	5.6	2.35	0.00067	2	5.6	1.55	0.00093	2	8	1.61	0.00052	41822.2	DROME	Actin-5C
5	[13]	P08294	9	30.8	4.26	2.8e-07	5	17.9	3.44	9.3e-06	3	15.4	3.67	3.4e-06	3	15.4	3.46	8.4e-06	2	12.1	3.82	1.8e-06	3	16.7	3.34	1.4e-05	3	16.7	3.32	1.5e-05	3	15.4	3.34	1.4e-05	25851.1	HUMAN	Extracellular superoxide dismutase [Cu-Zn]
5	[14]	P68871	3	25.9	2.97	6.9e-05	3	29.9	3.64	3.9e-06	11	74.1	3.08	4.3e-05					4	35.4	3.45	8.7e-06	2	20.4	2.32	8.3e-05	3	25.9	3.17	2.9e-05	4	37.4	2.88	9.8e-05	15998.5	HUMAN	Hemoglobin subunit beta
5	[15]	P00918	9	43.1	3.99	8.7e-07	7	30	2.15	0.00042	2	7.7	1.82	0.00056					9	42.3	2.61	0.00031	5	15.4	2.02	0.0013	7	31.5	2.08	0.0012	5	18.1	2.41	0.00075	29246.3	HUMAN	Carbonic anhydrase 2
5	[16]	P01834	4	57.5	3.3	1.7e-05	3	38.7	2.74	0.00018	6	69.8	4.54	8.4e-08					6	88.7	4.68	4.7e-08	5	56.6	3.82	1.8e-06	7	88.7	4.16	4.3e-07	6	56.6	4.82	2.6e-08	11608.9	HUMAN	Ig kappa chain C region
5	[17]	P0CG05	8	93.4	3.58	5e-06	4	42.5	3.85	1.6e-06	3	44.3	4.37	1.7e-07	1	9.4	1.61	0.0077	5	67	3.46	8.3e-06	7	74.5	3.46	8.6e-06	6	81.1	4.44	1.3e-07	8	75.5	4.44	1.3e-07	11293.7	HUMAN	Ig lambda-2 chain C regions
5	[18]	P02768	4	8	3.49	7.5e-06	7	14	3.96	1e-06	6	12.5	1.76	0.00032	1	2	1.9	0.0065	10	20.7	2.71	0.00021	7	13.5	1.81	0.0032	9	16.9	3.38	1.2e-05	9	16.3	2.43	0.00067	69367.4	HUMAN	Serum albumin
5	[19]	P32119									9	40.9	4.13	4.7e-07																					21892.1	HUMAN	Peroxiredoxin-2
5	[20]	P62258	8	35.3	2.8	0.00014	8	35.3	2.79	0.00015	4	20.4	2.35	0.00095					9	43.5	3.03	5.2e-05	6	31.4	2.25	0.0015	8	36.1	3.11	3.7e-05	6	25.9	3.23	2.3e-05	29174.2	HUMAN	14-3-3 protein epsilon
5	[21]	P31944									3	16.1	1.73	0.00059					9	32.6	2.92	8.5e-05	6	25.6	2.88	0.0001	6	25.6	3.04	3.6e-05	7	26	2.93	8e-05	27679.8	HUMAN	Caspase-14
5	[22]	P07355	5	15.9	2.79	0.00015	2	8	0.87	0.0062					9	26	3.1	3.9e-05																	38604.4	HUMAN	Annexin A2
5	[23]	P00491	5	25.3	3.89	1.3e-06	6	28.7	4.49	1.1e-07	1	7.6	0.9	0.0012					4	17.3	2.99	1e-05					2	6.6	0.83	0.0036	2	11.1	0.61	0.0068	32118.2	HUMAN	Purine nucleoside phosphorylase
5	[24]	P07339	8	18.9	3.25	2e-05	2	4.6	2.45	0.00064	4	13.8	3.03	2.2e-05					4	12.1	2.72	4e-05	4	11.4	1.39	0.003	6	12.1	2.61	6.1e-05	4	11.4	2.68	0.00024	44552.6	HUMAN	Cathepsin D
5	[25]	P00325					4	12	1.9	0.0042					9	22.7	2.95	5.1e-05																	39854.9	HUMAN	Alcohol dehydrogenase 1B
5	[26]	Q13011	8	26.8	3.35	1.4e-05	6	17.4	3.09	4e-05					1	2.7	1.8	0.0027																	35816.5	HUMAN	Delta(3,5)-Delta(2,4)-dienoyl-CoA isomerase, mitochondrial
5	[27]	P08670													7	18.9	3.3	1.7e-05																	53652.1	HUMAN	Vimentin
5	[28]	P67936	8	37.5	3.75	2.5e-06	5	28.2	2.37	0.00088	2	10.5	2.46	0.0006	3	15.7	3.22	2.4e-05	5	28.2	2.98	6.4e-05	2	10.5	2.39	0.0008	3	15.7	2.88	0.0001	3	15.3	2	0.0034	28522	HUMAN	Tropomyosin alpha-4 chain
5	[29]	O00299	7	29	3.53	6.3e-06	1	7.5	4.54	8.5e-08	2	12.4	3.17	1.8e-05					5	23.2	4.31	2.3e-07	4	19.9	3.4	5.6e-06	4	19.5	3.04	5e-05	5	21.2	3.33	1.5e-05	26923	HUMAN	Chloride intracellular channel protein 1
5	[30]	P10768	5	25.5	3.49	7.3e-06	6	30.5	3.62	4.2e-06	1	3.2	1.25	0.0014	1	3.2	0.69	0.0054																	31463.1	HUMAN	S-formylglutathione hydrolase
5	[31]	P22105	2	0.5	2.56	0.00039	7	1.8	3.58	5.1e-06	1	0.3	1.39	0.0015																					464329	HUMAN	Tenascin-X
5	[32]	Q9HC38	3	10.9	2.71	0.0002	6	25.9	3.3	1.7e-05	2	7.3	1.61	0.00061	2	6.7	3.04	5.1e-05																	34793.8	HUMAN	Glyoxalase domain-containing protein 4
5	[33]	P00387	3	17.3	3.61	4.4e-06	6	30.2	3.92	1.2e-06	1	5.6	0.56	0.0048																					34235.2	HUMAN	NADH-cytochrome b5 reductase 3
5	[34]	Q15084	3	6.8	2.98	6.6e-05	5	12.3	3.57	5.3e-06	2	3.9	3.22	2.4e-05																					48121.7	HUMAN	Protein disulfide-isomerase A6
5	[35]	Q96CN7	5	25.2	4.31	2.3e-07	4	21.1	3.58	5e-06																					1	4.7	0.85	0.0023	32237	HUMAN	Isochorismatase domain-containing protein 1
5	[36]	O95865	5	29.1	5.09	8e-09	5	23.9	4.44	1.3e-07	2	9.1	2.7	0.00022					1	4.9	1.69	0.0082					2	11.9	1.88	9e-05	2	13.3	2.61	0.00032	29644.1	HUMAN	N(G),N(G)-dimethylarginine dimethylaminohydrolase 2
5	[37]	P01857	3	11.8	3.05	4.9e-05	5	16.7	3.24	2.1e-05	1	3.6	1.45	0.0059	1	2.4	0.88	0.0074	1	3.6	1.3	0.0053													36106.2	HUMAN	Ig gamma-1 chain C region
5	[38]	P12109	2	2.4	3.7	3.1e-06	5	6.1	3.39	1.1e-05					1	1.6	1.05	0.0056																	108530	HUMAN	Collagen alpha-1(VI) chain
5	[39]	P07900	6	10	3.56	5.4e-06	6	9.4	2.14	0.0024	1	1.9	0.9	0.0029	1	1.9	3.03	5.2e-05	1	1.9	2.95	7.5e-05	1	1.9	1.86	0.0011	1	1.9	2.97	6.5e-05	1	1.9	2.54	0.00042	84660.4	HUMAN	Heat shock protein HSP 90-alpha
5	[40]	P00915	4	21.5	2.73	0.00019	4	25.3	3.11	3.8e-05	3	8.4	2.68	6.5e-05	1	3.8	1.02	0.0015	4	18	2.78	8.1e-05	4	11.9	1.75	0.001	2	4.6	2.2	0.00039	5	18	3.04	5e-05	28870.4	HUMAN	Carbonic anhydrase 1
5	[41]	P20231	6	21.8	2.39	0.00082	6	24.7	2.41	0.00073					4	16.4	2.57	9.1e-05					1	6.9	0.99	0.0025	2	6.9	2.55	5.1e-05	1	6.9	2.22	0.00058	30515.4	HUMAN	Tryptase beta-2
5	[42]	P78417									1	5.8	3.05	1.4e-05					5	17.8	4.38	1.6e-07	5	23.2	3.03	4.4e-05	4	16.2	4.3	2.3e-07	5	19.1	2.71	0.00021	27566.1	HUMAN	Glutathione S-transferase omega-1
5	[43]	O14818																	5	32.7	2.72	0.00012	3	17.7	2.11	0.00078	4	23.4	3.7	3.1e-06	3	19.4	2.21	0.0014	27887.1	HUMAN	Proteasome subunit alpha type-7
5	[44]	P47756	6	22.4	2.3	0.0012	5	24.5	3.8	2e-06	1	3.6	1.57	0.00062	2	7.2	2.1	0.0026	1	3.6	1.93	0.00029					2	7.2	2.15	0.0014	1	3.6	0.51	0.0098	31350.8	HUMAN	F-actin-capping protein subunit beta
5	[45]	O95336	1	11.2	5.32	3.1e-09	1	11.2	4.87	2e-08									3	16.3	3.31	1.6e-05	4	20.9	3.97	9.6e-07	5	27.1	3.19	2.6e-05	3	15.1	3.49	7.4e-06	27547.1	HUMAN	6-phosphogluconolactonase
5	[46]	Q9UJ70	1	4.9	3.47	8e-06	5	20.1	3.92	1.2e-06																									37376	HUMAN	N-acetyl-D-glucosamine kinase
5	[47]	Q16698	5	17	3.16	3.1e-05									1	3.9	1.31	0.0026																	36068	HUMAN	2,4-dienoyl-CoA reductase, mitochondrial
5	[48]	Q9UBR2	5	15.8	3.14	3.3e-05	1	4.6	0.94	0.0061																									33868.2	HUMAN	Cathepsin Z
5	[49]	P13716					4	17.9	4.55	8.2e-08																									36295.2	HUMAN	Delta-aminolevulinic acid dehydratase
5	[50]	P09211									4	38.1	3.64	3.9e-06																					23356	HUMAN	Glutathione S-transferase P
5	[51]	Q08257					4	13.4	4.15	4.4e-07					1	3.3	1.37	0.0028																	35206.9	HUMAN	Quinone oxidoreductase
5	[52]	P13797					4	8.7	3.26	2e-05	2	4.4	2.93	8e-05																					70811.6	HUMAN	Plastin-3
5	[53]	P00746																					1	5.9	2.58	0.00036	2	11.5	2.02	0.0021	5	28.1	2.64	0.00028	27033.2	HUMAN	Complement factor D
5	[54]	P30086									4	36.4	3.97	9.6e-07																					21057	HUMAN	Phosphatidylethanolamine-binding protein 1
5	[55]	P46926	2	9	3.48	7.8e-06	4	11.8	3.65	3.8e-06									2	8.3	2.31	0.0001													32668.8	HUMAN	Glucosamine-6-phosphate isomerase 1
5	[56]	P31937	2	8	3.01	5.7e-05	3	14.6	3.94	1.1e-06																									35329.2	HUMAN	3-hydroxyisobutyrate dehydrogenase, mitochondrial
5	[57]	P04179									4	26.6	4.01	8.1e-07																					24722.3	HUMAN	Superoxide dismutase [Mn], mitochondrial
5	[58]	P69905	1	6.3	2.03	0.00025	1	6.3	3.12	1.3e-05	5	48.6	2.49	0.00043					2	16.9	2.52	0.00043	2	16.9	1.89	0.0021					1	6.3	1.15	0.00052	15257.7	HUMAN	Hemoglobin subunit alpha
5	[59]	P12111					2	0.9	2.6	0.00014	5	2.1	3.09	1.8e-05																					343668	HUMAN	Collagen alpha-3(VI) chain
5	[60]	P25325	4	11.4	3.27	1.9e-05	4	12.1	3.4	1.1e-05																									33178.7	HUMAN	3-mercaptopyruvate sulfurtransferase
5	[61]	P35700	1	6	1.95	0.0052					5	20.1	2.75	0.00012					1	6	1.23	0.00066	2	15.1	1.31	0.00029	1	6	1.17	0.003	2	15.1	2.59	2.2e-05	22176.7	MOUSE	Peroxiredoxin-1
5	[62]	P37837					4	11.9	2.2	0.0018					5	15.7	2.35	0.00097																	37540.5	HUMAN	Transaldolase
5	[63]	Q16762	2	8.4	3.08	4.2e-05	3	14.8	4.06	6.4e-07																									33429.2	HUMAN	Thiosulfate sulfurtransferase
5	[64]	P60900	1	7.3	3.8	2e-06	1	7.3	1.66	0.00068									4	21.1	2.28	0.0013	2	8.9	2.26	0.0014	3	17.5	2.08	0.003	4	21.1	2.81	0.00013	27399.7	HUMAN	Proteasome subunit alpha type-6
5	[65]	O43488					3	10.6	3.54	5.9e-06																									39589.3	HUMAN	Aflatoxin B1 aldehyde reductase member 2
5	[66]	P47755					3	16.8	3.41	1e-05					1	5.2	2.93	8.2e-05																	32949.4	HUMAN	F-actin-capping protein subunit alpha-2
5	[67]	Q99598	2	14.1	4.95	1.5e-08	1	7.6	2.48	0.00031																									33112.8	HUMAN	Translin-associated protein X
5	[68]	P17931	4	20.4	2.51	0.00049	1	6	2.22	0.00014																									26152.5	HUMAN	Galectin-3
5	[69]	P36952													3	11.2	2.99	2.9e-05																	42100.7	HUMAN	Serpin B5
5	[70]	P08107	3	6.6	4.28	2.6e-07																	1	1.7	1.16	0.0026	1	1.7	1.26	0.0047	1	1.7	1.62	0.0026	70052.8	HUMAN	Heat shock 70 kDa protein 1A/1B
5	[71]	P53004					3	12.8	2.65	0.00027																									33428.8	HUMAN	Biliverdin reductase A
5	[72]	P00337	1	4.8	1.48	0.0021	3	10.8	3.12	2.5e-05																									36318.4	CHICK	L-lactate dehydrogenase B chain
5	[73]	P25789	3	12.3	2.67	0.00025	3	12.3	2.54	0.00042	1	5	1.37	0.004					2	8.8	2.04	0.0013	3	12.3	0.97	0.0068	2	8.8	1.58	0.0041	2	8.4	2.06	0.0017	29484.1	HUMAN	Proteasome subunit alpha type-4
5	[74]	P01623									3	31.2	3.03	5.3e-05					3	31.2	3.37	1.2e-05	3	31.2	2.94	7.7e-05	2	24.8	3.03	5.2e-05	2	24.8	3.47	8.2e-06	11746.2	HUMAN	Ig kappa chain V-III region WOL
5	[75]	Q13126	2	9.9	5.05	9.8e-09	2	9.9	5.1	7.7e-09																									31236.3	HUMAN	S-methyl-5'-thioadenosine phosphorylase
5	[76]	Q9NUQ9	2	9.9	2.45	0.00011	3	11.7	2.77	0.00016																									36748.3	HUMAN	Protein FAM49B
5	[77]	Q01518	2	7.6	1.85	0.008	3	10.1	2.96	7e-05									2	5.3	3.05	2.5e-05	2	5.3	2.57	0.00017	2	6.7	3.28	1.8e-05	2	7.4	2.74	4.5e-05	51855.8	HUMAN	Adenylyl cyclase-associated protein 1
5	[78]	Q00169	2	13.3	4.67	4.8e-08	1	8.5	4.19	3.8e-07																									31806.6	HUMAN	Phosphatidylinositol transfer protein alpha isoform
5	[79]	P11142	2	5.4	4.14	4.7e-07	1	1.7	2.76	0.00017	1	1.7	1.68	0.00024																					70898.7	HUMAN	Heat shock cognate 71 kDa protein
5	[80]	P25786	3	14.1	2.23	0.0016	1	3.8	1.44	0.0038	1	5.7	1.75	0.00047					1	5.7	1.48	0.0056	1	5.7	1.19	0.0025	3	14.1	1.53	0.0011	1	5.7	1.12	0.0041	29555.9	HUMAN	Proteasome subunit alpha type-1
5	[81]	Q15582	2	5.3	3.74	2.6e-06																													74681.6	HUMAN	Transforming growth factor-beta-induced protein ig-h3
5	[82]	P55083	1	7.1	4.19	3.8e-07	2	11.4	4.46	1.2e-07																									28648.5	HUMAN	Microfibril-associated glycoprotein 4
5	[83]	P02753									3	14.9	2.76	0.00016																					23010.2	HUMAN	Retinol-binding protein 4
5	[84]	P04208									1	11.9	1.09	0.0082					2	27.5	3.91	1.2e-06	2	27.5	3.35	1.3e-05	2	27.5	3.23	2.3e-05	1	11.9	2.09	0.00034	11725.1	HUMAN	Ig lambda chain V-I region WAH
5	[85]	P08758	3	12.8	2.4	0.00079																													35937.1	HUMAN	Annexin A5
5	[86]	P06396													4	5.5	1.55	0.0012																	85698.2	HUMAN	Gelsolin
5	[87]	P25788																	3	17.3	2.73	2.7e-05	2	9.4	2.66	0.00011	3	12.9	1.97	0.0013	1	5.5	2.33	8.3e-05	28433.5	HUMAN	Proteasome subunit alpha type-3
5	[88]	Q15404	2	11.9	3.35	1.3e-05																					1	6.1	1.76	0.0014					31540.6	HUMAN	Ras suppressor protein 1
5	[89]	P01614									1	17.4	1.36	0.00079					1	11.3	1.63	0.00074	1	11.3	0.76	0.0034	1	11.3	3.73	2.6e-06	2	17.4	2.79	2.5e-05	12676.4	HUMAN	Ig kappa chain V-II region Cum
5	[90]	Q15848	2	9.4	3.49	7.5e-06																													26413.9	HUMAN	Adiponectin
5	[91]	Q9UL46									1	6.7	0.71	0.0025					2	13	3.35	3e-06					1	6.7	3.53	4.3e-06					27401.9	HUMAN	Proteasome activator complex subunit 2
5	[92]	P28844													2	4.5	3.06	4.6e-05																	36549.9	CURLU	Glyceraldehyde-3-phosphate dehydrogenase
5	[93]	P52907					1	6.3	2.56	0.00039					2	11.5	2.57	0.00013																	32923	HUMAN	F-actin-capping protein subunit alpha-1
5	[94]	P12956																	2	4.3	3.2	2.5e-05													69843.7	HUMAN	X-ray repair cross-complementing protein 6
5	[95]	Q5T013					2	11.6	3.33	1.5e-05																									30405.9	HUMAN	Putative hydroxypyruvate isomerase
5	[96]	P61978	2	6.3	3.04	5.1e-05																													50976.7	HUMAN	Heterogeneous nuclear ribonucleoprotein K
5	[97]	Q6BCY4	3	8	1.85	0.0028	3	8	2	0.00094																									31458.5	HUMAN	NADH-cytochrome b5 reductase 2
5	[98]	P01703																	1	16.5	2.7	0.00021	2	23.3	3.07	4.5e-05	1	16.5	2.97	6.9e-05	1	16.5	2.07	0.0032	10904.3	HUMAN	Ig lambda chain V-I region NEWM
5	[99]	P41222					2	12.1	2.89	9.4e-05																									21029	HUMAN	Prostaglandin-H2 D-isomerase
5	[100]	Q16836	1	3.2	2.67	2.5e-05	2	7.6	2.6	8.8e-05																									34277.8	HUMAN	Hydroxyacyl-coenzyme A dehydrogenase, mitochondrial
5	[101]	P07237	2	4.9	2.72	0.0002																													57116.8	HUMAN	Protein disulfide-isomerase
5	[102]	P62140	2	7.6	2.35	0.00094																													37187.2	HUMAN	Serine/threonine-protein phosphatase PP1-beta catalytic subunit
5	[103]	Q9Y315	2	6.9	2.63	0.00029	1	3.8	2.33	0.0011					1	3.8	1.69	0.0044																	35231.1	HUMAN	Putative deoxyribose-phosphate aldolase
5	[104]	P62714	1	8.1	3.95	1e-06	1	8.1	4.12	5.2e-07																									35575.4	HUMAN	Serine/threonine-protein phosphatase 2A catalytic subunit beta isoform
5	[105]	P02760	2	3.7	2.19	0.00044	2	3.7	2.42	0.0005																									38999.9	HUMAN	Protein AMBP
5	[106]	P07686	1	3.8	4.1	5.5e-07													1	3.8	0.64	0.003	1	3.8	1.07	0.0014	2	5.6	0.9	0.0068	1	3.8	2	9.7e-05	63111.9	HUMAN	Beta-hexosaminidase subunit beta
5	[107]	P48444	2	5.1	2.56	0.00039																													57210.9	HUMAN	Coatomer subunit delta
5	[108]	P14324					1	4.3	3.82	1.8e-06					1	4.3	1.06	0.0025																	48275.9	HUMAN	Farnesyl pyrophosphate synthase
5	[109]	Q8Z2Y2																					1	12.2	3.77	2.2e-06									26947	SALTI	Triosephosphate isomerase
5	[110]	Q9Y696																	2	9.9	2.33	0.001									2	9.9	1.55	0.0096	28772.4	HUMAN	Chloride intracellular channel protein 4
5	[111]	Q96GK7					2	3.8	2.17	0.00062																									34596.5	HUMAN	Fumarylacetoacetate hydrolase domain-containing protein 2A
5	[112]	P05388	1	3.8	1.99	5.7e-05	1	3.8	3.72	2.8e-06																									34273.8	HUMAN	60S acidic ribosomal protein P0
5	[113]	P00357													1	4.5	3.71	2.9e-06																	35716.3	HOMAM	Glyceraldehyde-3-phosphate dehydrogenase
5	[114]	P09601																	1	4.5	2.29	0.00074									1	4.5	3.59	4.8e-06	32818.9	HUMAN	Heme oxygenase 1
5	[115]	Q14914					2	8.2	1.93	0.00065																									35870.2	HUMAN	Prostaglandin reductase 1
5	[116]	O14732	2	7.3	2.02	0.004																													31321.2	HUMAN	Inositol monophosphatase 2
5	[117]	Q9BRF8	2	6.4	1.81	0.0095																													35576.6	HUMAN	Calcineurin-like phosphoesterase domain-containing protein 1
5	[118]	Q00839	1	2.7	3.35	1.3e-05	1	2.7	3.51	6.9e-06									2	3.5	1.09	0.0038													90585.2	HUMAN	Heterogeneous nuclear ribonucleoprotein U
5	[119]	O43707					2	3.3	1.86	0.0079																									104855	HUMAN	Alpha-actinin-4
5	[120]	Q99536													1	4.8	3.27	1.9e-05																	41920.6	HUMAN	Synaptic vesicle membrane protein VAT-1 homolog
5	[121]	A6NL28	1	7.6	3.21	2.5e-05																													26269.7	HUMAN	Putative tropomyosin alpha-3 chain-like protein
5	[122]	P00761					1	8.7	3.14	3.4e-05													1	8.7	0.28	0.0078					1	8.7	2.18	0.00055	24409.7	PIG	Trypsin
5	[123]	Q9H0R4	2	8.1	1.58	0.0023																													28536.2	HUMAN	Haloacid dehalogenase-like hydrolase domain-containing protein 2
5	[124]	O75629	1	9.5	2.3	0.0012					1	9.5	2.18	0.00072					1	9.5	1.93	0.00056	1	9.5	2.58	8.1e-05	1	9.5	2.24	9.2e-05	1	9.5	2.98	2.2e-05	24074.7	HUMAN	Protein CREG1
5	[125]	P52565																									2	10.8	2.24	5.2e-05					23207.3	HUMAN	Rho GDP-dissociation inhibitor 1
5	[126]	P63261	1	8	1.07	0.00099	1	8	2.95	5.6e-06					1	8	1.95	0.00047	1	8	0.9	0.001									1	8	1.86	0.0002	41793.2	HUMAN	Actin, cytoplasmic 2
5	[127]	P30084																													1	4.5	2.93	5.3e-05	31387.7	HUMAN	Enoyl-CoA hydratase, mitochondrial
5	[128]	P13928	1	4.9	2.87	0.00011	1	4.9	1.61	0.0015																									36881.3	HUMAN	Annexin A8
5	[129]	Q9UBW8	1	5.8	2.72	0.0002																													30276.9	HUMAN	COP9 signalosome complex subunit 7a
5	[130]	A1A8Z8	1	4.4	2.35	0.00095	1	4.4	1.67	0.0006	1	4.4	1.91	0.00057					1	4.4	2.5	0.00051	1	4.4	2.7	0.00018	1	4.4	2.47	0.0005	1	4.4	2.48	0.00056	28556.6	ECOK1	2,3-bisphosphoglycerate-dependent phosphoglycerate mutase
5	[131]	P30711																													4	19.2	0.82	0.0038	27335.3	HUMAN	Glutathione S-transferase theta-1
5	[132]	P02088									1	6.8	1.8	0.00061					1	6.8	2.54	0.00042	1	6.8	2.5	7.3e-05	1	6.8	0.97	0.0022					15840.3	MOUSE	Hemoglobin subunit beta-1
5	[133]	P62826																									2	11.6	1.4	0.0088					24423.3	HUMAN	GTP-binding nuclear protein Ran
5	[134]	Q8MJJ9	1	3.3	2.5	0.00033																													65517.3	CERAE	Fibulin-1 (Fragment)
5	[135]	P07737									1	12.9	2.5	6e-05																					15054.4	HUMAN	Profilin-1
5	[136]	P27695	1	5.3	2.43	0.00069																													35554.8	HUMAN	DNA-(apurinic or apyrimidinic site) lyase
5	[137]	P09417																													1	5.3	2.35	0.00018	25789.7	HUMAN	Dihydropteridine reductase
5	[138]	Q96IU4									2	11	1.58	0.00065																					22345.9	HUMAN	Abhydrolase domain-containing protein 14B
5	[139]	P01632									1	7.9	1.96	0.0049									1	7.9	1.85	0.0082	1	7.9	2.15	0.0022	1	7.9	1.9	0.0064	12717.6	MOUSE	Ig kappa chain V-I region S107A
5	[140]	Q92597					1	4.1	2.09	0.0029																									42835.9	HUMAN	Protein NDRG1
5	[141]	Q9BWD1													1	2.8	2.09	0.0029																	41351.2	HUMAN	Acetyl-CoA acetyltransferase, cytosolic
5	[142]	P01687																	1	10.2	2.08	0.0011	1	10.2	1.71	0.0026					1	10.2	1.43	0.0067	11281.7	RABIT	Ig kappa chain V region BS-5
5	[143]	Q16658													1	2	2.03	0.00045																	54530.4	HUMAN	Fascin
5	[144]	Q9UKK9	1	4.1	1.48	0.004													1	4.1	1.39	0.0045					1	4.1	1.98	0.00067	1	4.1	1.22	0.003	24327.8	HUMAN	ADP-sugar pyrophosphatase
5	[145]	P02751	1	0.7	1.93	0.0008																													262627	HUMAN	Fibronectin
5	[146]	P04433																	1	7.8	1.92	0.0024													12575.3	HUMAN	Ig kappa chain V-III region VG (Fragment)
5	[147]	P40121																	1	3.7	1.91	0.0003													38517.9	HUMAN	Macrophage-capping protein
5	[148]	P01625																	1	7.9	1.77	0.0075	1	7.9	1.89	0.007					1	7.9	1.43	0.0026	12640.2	HUMAN	Ig kappa chain V-IV region Len
5	[149]	Q5VWZ2																													1	4.6	1.88	0.007	26316.7	HUMAN	Lysophospholipase-like protein 1
5	[150]	O60506																									1	1.8	1.86	0.002					69603.2	HUMAN	Heterogeneous nuclear ribonucleoprotein Q
5	[151]	Q15631																													1	6.6	1.85	0.0043	26183.2	HUMAN	Translin
5	[152]	Q92890																					1	4.2	1.72	0.0016									34500.6	HUMAN	Ubiquitin fusion degradation protein 1 homolog
5	[153]	P42126																									1	5	1.11	0.001	1	5	1.69	0.0021	32816.3	HUMAN	3,2-trans-enoyl-CoA isomerase, mitochondrial
5	[154]	P12532													1	3.8	1.66	0.0011																	47037.2	HUMAN	Creatine kinase U-type, mitochondrial
5	[155]	Q8NBS9					2	4.2	1.05	0.0033																									47629.3	HUMAN	Thioredoxin domain-containing protein 5
5	[156]	P07996																													1	1	1.6	0.00082	129384	HUMAN	Thrombospondin-1
5	[157]	Q9UHY7	1	8.4	1.51	0.0027																													28932.9	HUMAN	Enolase-phosphatase E1
5	[158]	P01598																													1	10.2	1.5	0.0079	11788.3	HUMAN	Ig kappa chain V-I region EU
5	[159]	Q13492	1	1.2	1.47	0.0075																													70755.1	HUMAN	Phosphatidylinositol-binding clathrin assembly protein
5	[160]	Q01995																	1	6	1.46	0.004									1	6	1.43	0.0041	22611.1	HUMAN	Transgelin
5	[161]	P02647																													2	9.4	1.08	0.00089	30778.1	HUMAN	Apolipoprotein A-I
5	[162]	P35237													1	2.7	1.41	0.0029																	42622.3	HUMAN	Serpin B6
5	[163]	P29218																									1	4	1.38	0.0047					30189.1	HUMAN	Inositol monophosphatase 1
5	[164]	P14174									1	10.4	1.38	0.0015																					12476.4	HUMAN	Macrophage migration inhibitory factor
5	[165]	P25787																									1	9	0.7	0.0005	1	4.3	1.34	0.0017	25898.8	HUMAN	Proteasome subunit alpha type-2
5	[166]	P62937									2	16.4	0.77	0.007																					18012.7	HUMAN	Peptidyl-prolyl cis-trans isomerase A
5	[167]	P01596																					1	7.5	1.34	0.0003									11705.2	HUMAN	Ig kappa chain V-I region CAR
5	[168]	P01701																									1	15.3	1.33	0.0046					11452.8	HUMAN	Ig lambda chain V-I region NEW
5	[169]	P04211	1	7.7	1.32	0.007																									1	7.7	0.7	0.008	12380.1	HUMAN	Ig lambda chain V region 4A
5	[170]	P14550					1	4.3	1.29	0.0036																									36573.4	HUMAN	Alcohol dehydrogenase [NADP+]
5	[171]	Q9UN36					1	6.2	1.28	0.0054																									40798.5	HUMAN	Protein NDRG2
5	[172]	O95749	1	5	1.26	0.002	1	5	0.81	0.0095																									34871.2	HUMAN	Geranylgeranyl pyrophosphate synthase
5	[173]	Q9S9Z8																	1	2.9	0.85	0.0098	1	2.9	1.25	0.0032	1	2.9	1.15	0.0056					27514.3	ARATH	14-3-3-like protein GF14 omicron
5	[174]	Q9UBQ7													2	13.1	0.86	0.0022																	35668.6	HUMAN	Glyoxylate reductase/hydroxypyruvate reductase
5	[175]	P02763													1	7.5	1.17	0.0043																	23511.8	HUMAN	Alpha-1-acid glycoprotein 1
5	[176]	P30041									1	7.6	1.06	0.00072																					25035.2	HUMAN	Peroxiredoxin-6
5	[177]	P49327	1	0.6	1.05	0.0076																													273429	HUMAN	Fatty acid synthase
5	[178]	P01876																					1	2.5	1	0.0069									37655	HUMAN	Ig alpha-1 chain C region
5	[179]	P28066																													1	5	0.96	0.005	26411.3	HUMAN	Proteasome subunit alpha type-5
5	[180]	A2YWQ1					1	1.4	0.96	0.001																									80194.7	ORYSI	Heat shock protein 81-1
5	[181]	P07858																									1	5.3	0.92	0.0033	1	5.3	0.75	0.0035	37822	HUMAN	Cathepsin B
5	[182]	O43026													1	2.1	0.89	0.0038																	35674.9	SCHPO	Glyceraldehyde-3-phosphate dehydrogenase 2
5	[183]	P00492									1	4.6	0.87	0.0068																					24579.6	HUMAN	Hypoxanthine-guanine phosphoribosyltransferase
5	[184]	P49721									1	5.5	0.86	0.0084																					22836.5	HUMAN	Proteasome subunit beta type-2
5	[185]	Q9H2U2					1	4.2	0.85	0.0049																									37920.6	HUMAN	Inorganic pyrophosphatase 2, mitochondrial
5	[186]	P06733													2	6	0.62	0.0041																	47169.4	HUMAN	Alpha-enolase
5	[187]	Q15365																									1	3.7	0.64	0.0058					37498.2	HUMAN	Poly(rC)-binding protein 1
5	[188]	P15090									1	15.9	0.62	0.00091																					14719	HUMAN	Fatty acid-binding protein, adipocyte
5	[189]	Q9Y5Z4																									1	4.9	0.59	0.0025					22875.6	HUMAN	Heme-binding protein 2
5	[190]	Q92688																	1	9.6	0.59	0.009													28787.9	HUMAN	Acidic leucine-rich nuclear phosphoprotein 32 family member B
5	[191]	Q10Q63									1	4.6	0.44	0.0039																					42071	ORYSJ	Putative cyclin-F3-1
5	[192]	Q14103																													1	4.8	0.42	0.0098	38434.5	HUMAN	Heterogeneous nuclear ribonucleoprotein D0
5	[193]	Q06323									1	3.2	0.14	0.0082																					28723.3	HUMAN	Proteasome activator complex subunit 1
6	[1]	P04406	34	91.6	5.07	8.8e-09	29	69	5.15	6.2e-09	18	60	4.48	1.1e-07					28	77.9	4.84	2.4e-08	28	70.7	4.02	7.7e-07	27	68.1	4.2	3.6e-07	29	71	4.69	4.4e-08	36053.5	HUMAN	Glyceraldehyde-3-phosphate dehydrogenase
6	[2]	P00325	16	43.5	6.15	8.7e-11	22	68.3	4.99	1.2e-08	12	40	4.32	2.2e-07					8	22.4	2.53	0.00044	14	40.8	2.87	0.0001	11	34.9	3.16	3e-05	16	46.1	3.76	2.4e-06	39854.9	HUMAN	Alcohol dehydrogenase 1B
6	[3]	P00338	8	22.3	4.79	2.9e-08	5	16.6	2.81	0.00013	11	29.8	3.15	3.2e-05					19	53.9	3.66	3.7e-06	17	58.1	3.91	1.3e-06	19	60.2	3.38	1.2e-05	19	67.2	3.94	1.1e-06	36689.1	HUMAN	L-lactate dehydrogenase A chain
6	[4]	P10987	13	34.3	4.77	3.2e-08	17	41.2	3.69	3.2e-06	9	25.3	3.63	4.1e-06					6	18.6	3.75	2.4e-06	8	20.2	4.16	4.2e-07	7	21.3	3.43	9.6e-06	8	21.3	3.84	1.6e-06	41822.2	DROME	Actin-5C
6	[5]	P02768	6	12.6	3.47	8.1e-06	10	18.2	3.44	9.1e-06	4	8.2	1.45	0.00042	15	25.9	3.89	8.5e-07	13	22.2	3.51	6.7e-06	17	34.5	3.99	8.7e-07	12	21.5	3.81	1.9e-06	19	36.6	3.49	6.7e-06	69367.4	HUMAN	Serum albumin
6	[6]	P36952	15	48.5	4.77	3.1e-08	13	48	3.86	1.5e-06	4	16.8	3.09	2.5e-05					1	3.2	2.27	0.00013	3	12.8	2.49	9.7e-05	2	8.3	2.15	0.00032	3	11.2	2.53	0.00014	42100.7	HUMAN	Serpin B5
6	[7]	P08670	9	19.3	3.76	2.3e-06	17	35.6	4.24	3e-07	5	14.6	3.24	2.1e-05					4	11.2	2.52	0.00046	6	19.7	2.85	0.00011	2	6	2.62	0.00031	7	21.7	4.21	3.5e-07	53652.1	HUMAN	Vimentin
6	[8]	P04075	14	37.9	3.77	2.2e-06	15	40.9	4.7	4.2e-08	6	17.6	4.94	1.6e-08					6	22	2.86	0.00011	9	32.1	3.74	2.6e-06	6	21.7	3.1	4e-05	11	35.4	4.74	3.6e-08	39420.4	HUMAN	Fructose-bisphosphate aldolase A
6	[9]	P07355	12	45.1	4.36	1.8e-07	1	4.1	1.71	0.0018									2	8	1.86	0.0022	2	8.8	1.68	0.0047	4	12.1	2.63	0.00029	1	4.1	2.12	0.00067	38604.4	HUMAN	Annexin A2
6	[10]	P40926	3	13.3	4.42	1.4e-07					3	12.4	1.87	0.0011					12	41.7	4.27	2.7e-07	14	49.7	3.67	3.5e-06	12	43.2	3.21	2.4e-05	11	44.7	3.16	3e-05	35503.6	HUMAN	Malate dehydrogenase, mitochondrial
6	[11]	P37837	11	34.1	3.39	1.1e-05	13	34.1	2.97	6.9e-05	8	25.2	2.89	9.5e-05					8	25.5	3.11	3.8e-05	8	25.5	2.86	0.00011	9	27.3	2.95	7.6e-05	9	27.6	3.27	1.9e-05	37540.5	HUMAN	Transaldolase
6	[12]	P06396	8	16.4	4.34	2e-07	12	18.9	3.5	7.1e-06	3	4.5	1.16	0.0019																	3	4.5	1.43	0.0024	85698.2	HUMAN	Gelsolin
6	[13]	P40121	9	30.2	4.57	7.6e-08	5	19.3	3.73	2.6e-06	1	3.7	2.03	0.00026																	2	3.7	3.02	5.5e-05	38517.9	HUMAN	Macrophage-capping protein
6	[14]	P60174									10	44.6	3.51	6.9e-06					1	6	1.26	0.00048													26669.7	HUMAN	Triosephosphate isomerase
6	[15]	P14618													11	20.3	2.83	8.3e-05																	57937.4	HUMAN	Pyruvate kinase isozymes M1/M2
6	[16]	P63104									9	42	3.06	4.7e-05																					27745.3	HUMAN	14-3-3 protein zeta/delta
6	[17]	P14550	2	7.4	2.84	0.00012	5	19.1	3.04	5.1e-05	2	5.5	1.29	0.004					8	32.9	3.37	1.3e-05	4	13.8	3.63	4.1e-06	7	28.9	2.91	8.7e-05	5	20.3	2.82	0.00013	36573.4	HUMAN	Alcohol dehydrogenase [NADP+]
6	[18]	P40925	7	28.1	4.44	1.3e-07					5	17.1	3.2	5.9e-06					8	29.3	3.79	2.1e-06	7	25.4	3.66	3.5e-06	7	25.1	3.65	3.7e-06	7	22.2	3.75	2.5e-06	36426.4	HUMAN	Malate dehydrogenase, cytoplasmic
6	[19]	Q16658	3	8.1	3.77	2.3e-06	8	21.5	3.14	3.3e-05																									54530.4	HUMAN	Fascin
6	[20]	Q12905	7	22.8	4.01	8.2e-07	6	21.8	3.92	1.2e-06																									43062.5	HUMAN	Interleukin enhancer-binding factor 2
6	[21]	Q15063	7	15.3	3.12	3.6e-05	1	1.7	2.87	0.00011	2	3.8	1.55	0.0016													2	4.3	1.3	0.0054					93314.8	HUMAN	Periostin
6	[22]	P01857	2	10.9	3.21	1.4e-05	7	28.2	4.14	4.6e-07	2	7.6	2.07	0.00031	4	15.2	2.62	0.00024	2	6.1	1.36	0.0013	1	3.6	2.34	0.0003					3	11.2	1.67	0.0011	36106.2	HUMAN	Ig gamma-1 chain C region
6	[23]	P00505	5	18.1	4.38	1.6e-07	7	22.6	3.5	7e-06																									47476	HUMAN	Aspartate aminotransferase, mitochondrial
6	[24]	P35237	5	17.8	4.02	7.7e-07	6	21	3.51	6.7e-06									2	4.8	2.08	0.0014	1	2.7	1.62	0.0018	1	2.7	1.56	0.0026	2	6.6	2.11	0.00061	42622.3	HUMAN	Serpin B6
6	[25]	Q9UBQ7					6	29.3	4.38	1.7e-07																									35668.6	HUMAN	Glyoxylate reductase/hydroxypyruvate reductase
6	[26]	P30740	5	15.3	2.18	0.002	7	20.3	3.27	1.9e-05									3	7.9	1.76	0.00075	3	9.2	1.17	0.0055	1	2.9	2.1	0.0015	2	5.5	2.02	0.004	42742.2	HUMAN	Leukocyte elastase inhibitor
6	[27]	Q08257	5	18.5	3.66	3.6e-06	1	3.3	3.25	2e-05	2	11.6	2.63	2.3e-05					3	16.7	2.93	1.1e-05	3	14.3	3.35	4.7e-06	3	16.7	2.28	0.0011	3	12.2	3.79	2.1e-06	35206.9	HUMAN	Quinone oxidoreductase
6	[28]	Q9HC38	1	3.5	1.03	0.0055					3	9.9	2.14	0.0004					7	26.5	3.35	1.3e-05	3	10.9	2.81	0.00013	4	14.7	2.89	9.6e-05	5	19.8	1.91	0.00072	34793.8	HUMAN	Glyoxalase domain-containing protein 4
6	[29]	P20231	4	15.6	2.23	0.0016					2	6.9	1.64	0.0015					6	25.5	2.59	8.6e-05	6	25.5	2.3	0.00017	6	25.5	2.83	0.00012	3	11.6	1.59	0.00089	30515.4	HUMAN	Tryptase beta-2
6	[30]	P06733	2	4.8	2.35	0.00096	4	14.1	3.37	1.2e-05					7	22.4	3.14	1.3e-05													2	6	1.85	0.0016	47169.4	HUMAN	Alpha-enolase
6	[31]	Q5VT79	6	19.9	3.06	4.6e-05																													36865.3	HUMAN	Annexin A8-like protein 2
6	[32]	P52907	4	22	4.74	3.5e-08	2	11.5	3.69	3.1e-06	2	11.5	0.66	0.0048													1	5.2	0.74	0.006					32923	HUMAN	F-actin-capping protein subunit alpha-1
6	[33]	P17174	4	14.5	3.91	1.2e-06	5	19.4	4.49	1e-07																									46247.9	HUMAN	Aspartate aminotransferase, cytoplasmic
6	[34]	P04083	5	18.2	3.23	2.3e-05																													38714.6	HUMAN	Annexin A1
6	[35]	P53004	5	20.9	2.95	7.5e-05	4	13.9	3.03	5.2e-05	1	3.4	1.44	0.0032					2	9.1	1.48	0.0023	2	9.1	1.63	0.0015	3	13.9	1.21	0.0057					33428.8	HUMAN	Biliverdin reductase A
6	[36]	P0CG05									4	44.3	3.97	9.4e-07					1	9.4	2.09	0.003	1	14.2	1.75	0.0006	1	9.4	1.98	0.0039	1	9.4	1.88	0.007	11293.7	HUMAN	Ig lambda-2 chain C regions
6	[37]	P68871									4	35.4	4.35	9.1e-08					1	10.9	0.31	0.0096					1	10.9	1.64	0.00098					15998.5	HUMAN	Hemoglobin subunit beta
6	[38]	P00357	3	5.7	3.39	1.1e-05	3	5.7	5.22	4.6e-09	1	4.5	3.83	1.8e-06					1	4.5	4.34	2e-07	1	4.5	4.28	2.5e-07	1	4.5	3.78	2.1e-06	1	4.5	3.88	1.4e-06	35716.3	HOMAM	Glyceraldehyde-3-phosphate dehydrogenase
6	[39]	P01009													5	15.1	3.33	1.5e-05																	46736.9	HUMAN	Alpha-1-antitrypsin
6	[40]	P31947									4	20.6	4.19	3.7e-07																					27774.3	HUMAN	14-3-3 protein sigma
6	[41]	P00738	3	7.9	2.5	0.00051	5	11.3	3.09	4.2e-05																									45205.7	HUMAN	Haptoglobin
6	[42]	P62258									4	20.4	3.18	2.8e-05																					29174.2	HUMAN	14-3-3 protein epsilon
6	[43]	P16152									2	10.1	2.55	8.9e-05									2	8.7	2.74	0.00018	4	17.3	3.12	3.6e-05					30375.2	HUMAN	Carbonyl reductase [NADPH] 1
6	[44]	Q9ULV4	4	9.5	3.44	9.3e-06	4	9.5	3.39	1.1e-05																					2	5.7	0.97	0.0046	53249.5	HUMAN	Coronin-1C
6	[45]	P00558					2	8.4	4.26	2.7e-07					4	12.7	2.9	5e-05																	44615.1	HUMAN	Phosphoglycerate kinase 1
6	[46]	Q9BWD1	2	5.8	2.89	9.8e-05	4	10.3	2.63	0.00029																					4	17.6	1.08	0.006	41351.2	HUMAN	Acetyl-CoA acetyltransferase, cytosolic
6	[47]	P13639	3	4.2	3.67	3.4e-06	2	2.8	3.71	2.9e-06	2	2.8	4.28	2.6e-07																					95339	HUMAN	Elongation factor 2
6	[48]	P22105	2	0.6	3.01	5.6e-05	4	1	3.28	1.8e-05	1	0.3	1.91	0.00061																					464329	HUMAN	Tenascin-X
6	[49]	Q00796					3	11.8	3.53	6.2e-06																									38324.9	HUMAN	Sorbitol dehydrogenase
6	[50]	P08294									3	15.4	3.81	1.9e-06					2	10	2.73	0.00019	2	10	2.74	0.00018	2	10	3.17	2.9e-05	1	6.7	2.92	8.4e-05	25851.1	HUMAN	Extracellular superoxide dismutase [Cu-Zn]
6	[51]	P01834									2	22.6	4.98	1.3e-08									1	15.1	1.3	0.00091									11608.9	HUMAN	Ig kappa chain C region
6	[52]	P14324	3	8.6	4.51	9.5e-08	2	6.4	3.42	1e-05	3	9.8	3.37	1.2e-05					3	9.5	3.15	2.1e-05	1	4.3	1.5	0.00053	2	7.4	3.41	5.8e-06	1	4.3	2.58	0.0003	48275.9	HUMAN	Farnesyl pyrophosphate synthase
6	[53]	P01876													4	15	2.44	0.00066																	37655	HUMAN	Ig alpha-1 chain C region
6	[54]	Q15084									3	5.9	3.31	1.6e-05					1	3.9	1.64	0.00091	2	6.8	1.52	0.002	2	6.8	1.06	0.0055	3	6.8	3.13	3.4e-05	48121.7	HUMAN	Protein disulfide-isomerase A6
6	[55]	P02671	2	3.2	3.24	2.2e-05	3	4.7	3.16	3e-05																									94973.8	HUMAN	Fibrinogen alpha chain
6	[56]	P09493	4	18.3	2.46	0.00061	2	9.9	2.07	0.0031	2	9.5	1.1	0.0081					2	9.5	2.85	0.00012	1	4.9	2.74	9.4e-05									32708.8	HUMAN	Tropomyosin alpha-1 chain
6	[57]	P10768									1	3.2	0.62	0.0041					2	10.6	2.04	8e-05					4	23	2.47	6.3e-05	2	11.3	1.74	0.00087	31463.1	HUMAN	S-formylglutathione hydrolase
6	[58]	P07237	4	9.8	1.94	0.0055																													57116.8	HUMAN	Protein disulfide-isomerase
6	[59]	P15259									3	16.2	2.92	8.3e-05																					28766.4	HUMAN	Phosphoglycerate mutase 2
6	[60]	Q06830	1	6	2.08	0.003	2	11.6	2.12	0.0026	4	16.1	1.95	0.00058					1	5.5	1.2	0.0084					2	11.6	0.57	0.0092					22110.5	HUMAN	Peroxiredoxin-1
6	[61]	P08727					3	8.8	2.97	6.9e-05													1	3.2	2.54	0.00042									44092.3	HUMAN	Keratin, type I cytoskeletal 19
6	[62]	Q14914																	1	3.3	1.54	0.0065					3	12.5	2.75	0.00017					35870.2	HUMAN	Prostaglandin reductase 1
6	[63]	P55083									1	7.1	3.43	3.7e-06					4	16.9	2.28	0.00011	3	21.6	2.42	0.00012	4	24.3	1.29	0.00092	2	11.4	1.73	0.00056	28648.5	HUMAN	Microfibril-associated glycoprotein 4
6	[64]	P00915									3	8.4	2.86	3.4e-05					1	4.6	0.88	0.0045	1	4.6	0.69	0.0052									28870.4	HUMAN	Carbonic anhydrase 1
6	[65]	P12111	2	1.2	4.06	6.4e-07	2	0.7	1.44	0.0056																									343668	HUMAN	Collagen alpha-3(VI) chain
6	[66]	P28844																													2	4.5	3.82	1.8e-06	36549.9	CURLU	Glyceraldehyde-3-phosphate dehydrogenase
6	[67]	P25311	3	12.8	2.25	0.0015					1	7	0.72	0.002																	1	7	2.24	7.6e-05	34259	HUMAN	Zinc-alpha-2-glycoprotein
6	[68]	Q13630																	2	5.9	1.97	0.0017	2	5.9	1.85	0.0015	3	11.5	2.7	2e-05					35893	HUMAN	GDP-L-fucose synthase
6	[69]	P29401	2	4.2	1.81	0.002	2	4.2	3.09	2.4e-05																									67878.2	HUMAN	Transketolase
6	[70]	P28482	3	10.8	2.29	0.00022																									1	4.2	2.76	0.00017	41390.1	HUMAN	Mitogen-activated protein kinase 1
6	[71]	Q9UNN8					2	10.9	3.22	2.3e-05																									26671.7	HUMAN	Endothelial protein C receptor
6	[72]	P11766																	2	8.3	2.34	6.1e-05	2	9.6	3.87	1.5e-06									39724.6	HUMAN	Alcohol dehydrogenase class-3
6	[73]	Q96C86	1	4.2	2.61	0.00032	2	8	2.66	0.00025																									38609.1	HUMAN	Scavenger mRNA-decapping enzyme DcpS
6	[74]	Q9BR76	2	5.5	3.21	2.4e-05	1	3.3	3.29	1.7e-05																									54235.1	HUMAN	Coronin-1B
6	[75]	Q9Y617					3	9.2	2.18	0.001																									40423	HUMAN	Phosphoserine aminotransferase
6	[76]	P09211									2	13.3	2.72	7.7e-05																					23356	HUMAN	Glutathione S-transferase P
6	[77]	O95861	2	8.4	2.51	0.00048	2	8.4	2.39	0.00079																									33392.6	HUMAN	3'(2'),5'-bisphosphate nucleotidase 1
6	[78]	Q13011									2	6.4	1.19	0.0037					1	3.7	1.51	0.0027	1	3.7	1.9	0.0042	1	3.7	1.15	0.0045	2	8.5	2.33	0.001	35816.5	HUMAN	Delta(3,5)-Delta(2,4)-dienoyl-CoA isomerase, mitochondrial
6	[79]	P25325	1	5.4	2.89	9.6e-05													3	10.4	2.01	0.00072	1	4.4	1.77	0.00083	2	9.8	1.91	0.0011	2	7.4	1.72	0.0017	33178.7	HUMAN	3-mercaptopyruvate sulfurtransferase
6	[80]	Q9UJ70																	1	4.9	2.19	6.8e-05					2	7.6	3.12	4.4e-06					37376	HUMAN	N-acetyl-D-glucosamine kinase
6	[81]	Q14CN4					2	4.1	2.22	0.0016													1	1.8	1.4	0.0094									55877.8	HUMAN	Keratin, type II cytoskeletal 72
6	[82]	O95336	1	11.2	4.16	4.3e-07																													27547.1	HUMAN	6-phosphogluconolactonase
6	[83]	P07900	1	1.9	1.43	0.0043					1	1.9	2.22	0.00012									1	1.6	1.47	0.0074	1	1.6	1.66	0.0044	2	3.6	2.69	0.00022	84660.4	HUMAN	Heat shock protein HSP 90-alpha
6	[84]	Q9NR45					2	8.6	2.82	2.1e-05																									40307.9	HUMAN	Sialic acid synthase
6	[85]	P19089																													1	4.5	3.82	1.8e-06	36194.4	CRYPA	Glyceraldehyde-3-phosphate dehydrogenase
6	[86]	P01029					1	1.3	3.62	4.3e-06																									192887	MOUSE	Complement C4-B
6	[87]	O94760	2	8.4	1.94	0.0045													1	4.2	1.48	0.0047	1	4.2	1.24	0.008	1	4.2	1.62	0.0014	1	4.2	1.21	0.0064	31122.1	HUMAN	N(G),N(G)-dimethylarginine dimethylaminohydrolase 1
6	[88]	P01024					2	1.1	1.93	0.0057																									187150	HUMAN	Complement C3
6	[89]	P13797									2	4.6	1.8	0.00039																					70811.6	HUMAN	Plastin-3
6	[90]	P06132					1	4.4	3.45	8.8e-06																									40787.3	HUMAN	Uroporphyrinogen decarboxylase
6	[91]	P93584																	1	8.9	3.45	8.8e-06	1	8.9	1.86	0.00057									37232.9	SOLTU	Actin-82 (Fragment)
6	[92]	Q99536	1	3.6	3.43	9.4e-06																									1	3.6	2.14	7.2e-05	41920.6	HUMAN	Synaptic vesicle membrane protein VAT-1 homolog
6	[93]	P06744					1	3	3.34	1.4e-05																									63147.7	HUMAN	Glucose-6-phosphate isomerase
6	[94]	Q96BW5	1	4.3	3.32	1.5e-05	1	4.3	2.81	0.00014																									39018.3	HUMAN	Phosphotriesterase-related protein
6	[95]	Q63530	1	4.3	3.32	1.5e-05	1	4.3	2.81	0.00014																									39145.3	RAT	Phosphotriesterase-related protein
6	[96]	P05388					1	3.8	3.32	1.5e-05									1	3.8	2.24	0.00037	1	3.8	1.46	0.00042									34273.8	HUMAN	60S acidic ribosomal protein P0
6	[97]	P31937																	1	4.2	3.02	3.3e-05	1	4.2	0.23	0.0056	1	4.2	2.82	0.00013	1	4.2	3.3	1.5e-05	35329.2	HUMAN	3-hydroxyisobutyrate dehydrogenase, mitochondrial
6	[98]	P49903					1	3.8	3.23	2.2e-05																									42911	HUMAN	Selenide, water dikinase 1
6	[99]	O00299									1	7.5	3.12	3.6e-05																					26923	HUMAN	Chloride intracellular channel protein 1
6	[100]	Q9H0W9	1	5.4	2.67	0.00019	1	5.4	3.1	3.9e-05																									35117.7	HUMAN	Ester hydrolase C11orf54
6	[101]	P12109	1	1.4	2.35	0.00043	1	1.4	3.08	4.3e-05	2	2.9	0.85	0.0068																					108530	HUMAN	Collagen alpha-1(VI) chain
6	[102]	P42765					1	6.5	3.06	2e-05																									41924.5	HUMAN	3-ketoacyl-CoA thiolase, mitochondrial
6	[103]	P63261									1	8	1.76	0.00018													1	8	3.03	1.2e-05	1	8	1.53	0.00054	41793.2	HUMAN	Actin, cytoplasmic 2
6	[104]	P07943																	1	3.5	1.91	0.0061	1	3.5	2.96	7.2e-05	1	3.5	2.55	0.0004					35797.6	RAT	Aldose reductase
6	[105]	Q06828	1	3.5	2.93	8e-05																													43179.2	HUMAN	Fibromodulin
6	[106]	P00918									2	7.7	1.56	0.0011																					29246.3	HUMAN	Carbonic anhydrase 2
6	[107]	P69905									2	16.9	1.55	0.0064																					15257.7	HUMAN	Hemoglobin subunit alpha
6	[108]	Q9GZT8	1	2.9	2.26	0.0014	1	2.9	2.75	0.00017									1	2.9	0.97	0.0027	1	2.9	1.91	0.0039	1	2.9	1.31	0.0047	1	2.9	1.71	0.0012	41968.4	HUMAN	NIF3-like protein 1
6	[109]	Q9HB07	1	3.2	1.31	0.0026	2	5.3	1.88	0.00035																									42449.6	HUMAN	UPF0160 protein MYG1, mitochondrial
6	[110]	P68032	1	7.2	2.05	0.00033	1	7.2	2.56	7.3e-05																									42019.4	HUMAN	Actin, alpha cardiac muscle 1
6	[111]	Q00169																	1	4.8	2.55	0.00011	1	4.8	2.49	0.00015	1	4.8	1.7	0.0013					31806.6	HUMAN	Phosphatidylinositol transfer protein alpha isoform
6	[112]	P08107	1	2.5	2.53	0.00044					1	1.7	1.83	0.0021									1	1.7	0.55	0.0075									70052.8	HUMAN	Heat shock 70 kDa protein 1A/1B
6	[113]	P0C870	1	4.4	2.53	0.00044	1	4.4	2.28	0.0013																									35932.4	HUMAN	JmjC domain-containing protein 7
6	[114]	Q9H2U2	1	4.2	2.5	0.00048																													37920.6	HUMAN	Inorganic pyrophosphatase 2, mitochondrial
6	[115]	P13716	1	3	1.89	0.0068													2	8.2	1.45	0.0052													36295.2	HUMAN	Delta-aminolevulinic acid dehydratase
6	[116]	O43488																					1	4.2	1.99	4.8e-05	1	4.2	0.77	0.0033	1	4.2	2.46	7.1e-05	39589.3	HUMAN	Aflatoxin B1 aldehyde reductase member 2
6	[117]	A1A8Z8									1	4.4	2.44	0.00062																					28556.6	ECOK1	2,3-bisphosphoglycerate-dependent phosphoglycerate mutase
6	[118]	Q9UNS2	1	3.1	2.2	0.0018	1	3.1	2.43	0.00069																									47873.6	HUMAN	COP9 signalosome complex subunit 3
6	[119]	P02763	1	7.5	2.41	0.00014																													23511.8	HUMAN	Alpha-1-acid glycoprotein 1
6	[120]	Q9BRF8																	1	3.8	2.09	0.003					1	3.8	1.87	0.0075	1	3.8	2.26	0.0014	35576.6	HUMAN	Calcineurin-like phosphoesterase domain-containing protein 1
6	[121]	P78386					1	2.4	2.22	0.0016																									55802.7	HUMAN	Keratin, type II cuticular Hb5
6	[122]	Q92597	1	4.1	1.62	0.0032	1	4.1	2.2	0.0018	1	4.1	1.17	0.00055																					42835.9	HUMAN	Protein NDRG1
6	[123]	P05120					1	2.4	2.16	0.00012																									46596.6	HUMAN	Plasminogen activator inhibitor 2
6	[124]	P78417									1	4.1	2.15	0.00014																					27566.1	HUMAN	Glutathione S-transferase omega-1
6	[125]	P53483	1	2.7	1.51	0.0061	1	2.7	2.15	0.00051																									41979.5	TAKRU	Actin, alpha anomalous
6	[126]	P04179									1	6.3	2.1	0.00066																					24722.3	HUMAN	Superoxide dismutase [Mn], mitochondrial
6	[127]	Q16836																	1	3.5	2.09	0.0012	1	3.5	1.06	0.0039	2	5.7	1.02	0.0065	1	3.5	0.55	0.0026	34277.8	HUMAN	Hydroxyacyl-coenzyme A dehydrogenase, mitochondrial
6	[128]	P13489					1	2.4	1.01	0.0077					1	2.4	2.07	0.00019																	49974	HUMAN	Ribonuclease inhibitor
6	[129]	Q9Y315																									1	3.8	2.06	0.0014					35231.1	HUMAN	Putative deoxyribose-phosphate aldolase
6	[130]	Q8NHP8					1	2.4	2.06	0.0016																									65472.4	HUMAN	Putative phospholipase B-like 2
6	[131]	Q9NZL9																	1	3.6	1.99	0.0023	1	3.6	1.81	0.0031					1	3.6	1.98	0.0019	37552.1	HUMAN	Methionine adenosyltransferase 2 subunit beta
6	[132]	P11142									1	1.7	1.39	0.0012									1	1.7	1.95	0.00063					1	1.7	1.53	0.002	70898.7	HUMAN	Heat shock cognate 71 kDa protein
6	[133]	P52895					1	3.7	1.22	0.0049																	1	3.7	1.95	0.0041					36735.6	HUMAN	Aldo-keto reductase family 1 member C2
6	[134]	P07339									2	5.1	1.26	0.0028																					44552.6	HUMAN	Cathepsin D
6	[135]	P11908																	1	5.3	1.82	0.00044									1	5.3	1.93	7.7e-05	34769.4	HUMAN	Ribose-phosphate pyrophosphokinase 2
6	[136]	Q6IRU2																									1	4.8	1.89	0.0068					28468	MOUSE	Tropomyosin alpha-4 chain
6	[137]	Q16762																	1	4.4	1.88	0.00018													33429.2	HUMAN	Thiosulfate sulfurtransferase
6	[138]	Q6NVY1					1	2.8	1.85	0.008																									43482.7	HUMAN	3-hydroxyisobutyryl-CoA hydrolase, mitochondrial
6	[139]	P31944									1	6.2	1.81	0.0002																					27679.8	HUMAN	Caspase-14
6	[140]	P47756									1	3.6	1.77	0.0017									1	3.6	1.25	0.0017	1	3.6	1.27	0.0048	1	3.6	0.92	0.0038	31350.8	HUMAN	F-actin-capping protein subunit beta
6	[141]	A0KG16									1	3.5	1.7	0.0022																					32113.6	AERHH	Malate dehydrogenase
6	[142]	O00148	1	2.3	1.64	0.0042																													49130	HUMAN	ATP-dependent RNA helicase DDX39
6	[143]	P17931																									1	6	1.62	0.0031					26152.5	HUMAN	Galectin-3
6	[144]	Q31K48					1	6.7	1.62	0.0074																									13443.6	SYNE7	50S ribosomal protein L19
6	[145]	Q96KP4													1	2.3	1.61	0.0049																	52878.9	HUMAN	Cytosolic non-specific dipeptidase
6	[146]	P01945									1	10.6	1.55	0.0064																					15248.5	MESAU	Hemoglobin subunit alpha
6	[147]	P01973									1	10.6	1.55	0.0064																					15104.4	LAMGL	Hemoglobin subunit alpha
6	[148]	P51884													3	9.2	0.62	0.0098																	38429.3	HUMAN	Lumican
6	[149]	P27695	1	2.8	1.35	0.0075																													35554.8	HUMAN	DNA-(apurinic or apyrimidinic site) lyase
6	[150]	P02088									1	6.8	1.32	0.0025									1	6.8	1	0.0033									15840.3	MOUSE	Hemoglobin subunit beta-1
6	[151]	P15088	1	2.2	1.26	0.0048																													48700.4	HUMAN	Mast cell carboxypeptidase A
6	[152]	O75390													1	2.4	1.25	0.0012																	51712.9	HUMAN	Citrate synthase, mitochondrial
6	[153]	Q01105	1	3.4	1.21	0.0034																													33489.1	HUMAN	Protein SET
6	[154]	P85814																													1	17.4	1.18	0.0019	8935.3	PLAOI	Triosephosphate isomerase (Fragments)
6	[155]	P23381	1	3.4	1.17	0.0033																													53165.9	HUMAN	Tryptophanyl-tRNA synthetase, cytoplasmic
6	[156]	P27348																									1	9.8	1.12	0.0022					27764.5	HUMAN	14-3-3 protein theta
6	[157]	Q15019																	1	3.3	1.04	0.0017													41487.8	HUMAN	Septin-2
6	[158]	O00764																					1	5.4	1.01	0.0066									35102.6	HUMAN	Pyridoxal kinase
6	[159]	P04196					1	1.7	0.99	0.0097																									59578.8	HUMAN	Histidine-rich glycoprotein
6	[160]	O75629																													1	9.5	0.98	0.0058	24074.7	HUMAN	Protein CREG1
6	[161]	O43026	1	2.1	0.86	0.0099	1	2.1	0.8	0.0056																					1	2.1	0.45	0.0081	35674.9	SCHPO	Glyceraldehyde-3-phosphate dehydrogenase 2
6	[162]	P09467					1	4.1	0.84	0.0038																									36814.8	HUMAN	Fructose-1,6-bisphosphatase 1
6	[163]	Q13126																									1	6	0.52	0.0012					31236.3	HUMAN	S-methyl-5'-thioadenosine phosphorylase
6	[164]	Q9NUQ9																									1	5.6	0.42	0.0072					36748.3	HUMAN	Protein FAM49B
6	[165]	P02746																									1	5.5	0.37	0.0063					26722	HUMAN	Complement C1q subcomponent subunit B
6	[166]	P01614									1	6.1	0.26	0.0065																					12676.4	HUMAN	Ig kappa chain V-II region Cum
7	[1]	P02768	23	41.2	5.24	4.3e-09	43	69.1	5.56	1.1e-09	9	14.3	2.26	0.00037	6	9.2	2.12	0.00046	14	24.5	3.14	3.3e-05	23	42.5	3.53	6.3e-06	19	37.4	3.59	4.9e-06	21	31.2	3.7	3.1e-06	69367.4	HUMAN	Serum albumin
7	[2]	P14618	33	63.5	5.4	2.2e-09	32	70.2	4.82	2.5e-08	2	4.5	2.61	0.00019																					57937.4	HUMAN	Pyruvate kinase isozymes M1/M2
7	[3]	P06733	25	54.4	5.5	1.4e-09	22	52.8	4.77	3.2e-08	23	73.5	3.81	1.9e-06					21	49.1	4.41	1.5e-07	22	65.2	4.73	3.7e-08	21	70	3.81	1.9e-06	23	65.2	4	8.5e-07	47169.4	HUMAN	Alpha-enolase
7	[4]	P00558	21	56.4	3.89	1.3e-06	21	63.8	4.39	1.6e-07	12	36	4.18	3.9e-07					15	45.3	4.45	1.2e-07	15	39.8	4.18	3.9e-07	19	55.2	4.31	2.3e-07	13	43.2	4.28	2.5e-07	44615.1	HUMAN	Phosphoglycerate kinase 1
7	[5]	P01009	21	49.8	5.26	3.9e-09	22	51.9	5.21	4.9e-09	11	27.5	4.14	4.6e-07	2	4.8	0.8	0.0036													3	7.9	1.96	0.00094	46736.9	HUMAN	Alpha-1-antitrypsin
7	[6]	P10987	4	14.6	3.2	2.5e-05	4	14.1	2.29	0.0012	9	27.1	4.2	3.6e-07					12	33.5	3.23	2.3e-05	13	30.9	3.8	2e-06	18	38	4.03	7.3e-07	16	46.3	3.4	1.1e-05	41822.2	DROME	Actin-5C
7	[7]	P21333													21	9	3.1	4e-05																	280741	HUMAN	Filamin-A
7	[8]	P00325					1	3.2	1.73	0.0012	8	18.4	2.39	0.00074					17	45.9	3.03	5.3e-05	14	38.7	3.4	1.1e-05	20	60.8	3	6e-05	14	40.8	4.24	3e-07	39854.9	HUMAN	Alcohol dehydrogenase 1B
7	[9]	P04075									6	17.6	4.16	4.2e-07					16	46.7	3.66	3.7e-06	14	39.3	3.81	1.9e-06	17	50.3	3.67	3.4e-06	10	28.6	3.55	5.7e-06	39420.4	HUMAN	Fructose-bisphosphate aldolase A
7	[10]	P01857	13	52.7	4.54	8.5e-08	12	56.4	4.76	3.4e-08	8	27	3.6	4.7e-06	3	9.1	1.79	0.00082	5	15.5	2.78	0.00012	3	13.6	2.37	0.00069	3	11.2	2.49	0.00042	5	22.1	2.61	9.5e-05	36106.2	HUMAN	Ig gamma-1 chain C region
7	[11]	P50395	15	40.2	4.21	3.5e-07	14	38.7	4.31	2.2e-07	1	4.3	0.17	0.0053									4	12.6	2.06	0.00045	2	5.2	2.07	0.0012	7	24.7	3.03	4.1e-05	50663.7	HUMAN	Rab GDP dissociation inhibitor beta
7	[12]	P06744	9	25.8	4.15	4.5e-07	13	33.2	4.52	9.1e-08	6	13.3	1.36	0.0018																					63147.7	HUMAN	Glucose-6-phosphate isomerase
7	[13]	P12111	8	2.9	2.41	0.00074	4	1.5	1.9	0.0064					18	6.7	2.97	6.8e-05	1	0.4	1.65	0.0035	2	0.8	2.02	0.0013	2	0.8	1	0.009					343668	HUMAN	Collagen alpha-3(VI) chain
7	[14]	P08670	1	3	1.88	0.0071					4	11.8	3.09	4.1e-05	4	9.4	2.12	0.0025	13	31.8	3.79	2.1e-06	10	27.3	3.37	1.2e-05	6	17.4	3.83	1.7e-06	11	28.1	2.85	0.00011	53652.1	HUMAN	Vimentin
7	[15]	P04406									11	40.3	4.53	8.7e-08					4	17.9	1.39	0.0044	3	13.7	1.39	0.00077	8	30.1	4.6	6.5e-08	8	34.3	4.71	4.1e-08	36053.5	HUMAN	Glyceraldehyde-3-phosphate dehydrogenase
7	[16]	Q96KP4	10	34.5	3.63	4.1e-06	8	25.5	3.29	1.7e-05	1	2.3	1.8	0.004																					52878.9	HUMAN	Cytosolic non-specific dipeptidase
7	[17]	Q15582	7	14.1	4.4	1.6e-07	9	18	5.23	4.5e-09	1	3.4	1.68	0.0003																					74681.6	HUMAN	Transforming growth factor-beta-induced protein ig-h3
7	[18]	P13797	8	15.9	3.89	1.3e-06	5	9.7	3.54	6.1e-06	1	1.9	1.15	0.0058																					70811.6	HUMAN	Plastin-3
7	[19]	P01876	8	29.2	3.74	2.6e-06	6	23.8	4.32	2.1e-07	1	2.5	2.36	0.00092																	1	2.5	1.07	0.0062	37655	HUMAN	Ig alpha-1 chain C region
7	[20]	Q13228	9	30.7	3.1	3.9e-05	7	24.8	2.81	0.00013	3	10.8	1.2	0.00054																					52391.4	HUMAN	Selenium-binding protein 1
7	[21]	P49189	8	18.2	3.86	1.5e-06	9	19.8	3.4	1.1e-05	1	2.4	1.26	0.0079																					53802.4	HUMAN	4-trimethylaminobutyraldehyde dehydrogenase
7	[22]	P13489	7	19.5	4.09	5.8e-07	8	24.1	4.23	3.1e-07	2	6.5	2.49	0.0003					6	18.4	3	6.1e-05	5	16.3	3.44	9.3e-06	4	11.7	4.01	7.9e-07	7	21	3.21	2.4e-05	49974	HUMAN	Ribonuclease inhibitor
7	[23]	P00338					1	2.4	0.64	0.0064	8	24.4	3.16	3e-05					3	11.7	3.13	2.2e-05					2	7.2	1.63	0.002	7	30.7	3.59	4.9e-06	36689.1	HUMAN	L-lactate dehydrogenase A chain
7	[24]	P06396	2	3.1	1.96	0.0052					5	8.8	2.02	0.00049	1	1	0.5	0.0083	11	17.3	2.19	0.00073	8	11.1	2.2	0.00077	7	13.8	2.6	0.00016	6	12.5	3.3	1.6e-05	85698.2	HUMAN	Gelsolin
7	[25]	P36955	8	21.5	3.25	2.1e-05	3	7.4	3.17	2.9e-05									2	5.7	2.36	0.00023	1	3.3	3.17	2.4e-05	3	12.9	3.22	2.3e-05	4	11.2	3.58	5.1e-06	46342.7	HUMAN	Pigment epithelium-derived factor
7	[26]	O75874	6	17.4	3.05	4.9e-05	2	5.1	2.76	0.00013	1	3.1	1.77	0.00038					7	19.3	2.25	0.00049	7	18.1	2.13	0.00073	8	22.2	3.55	5.7e-06	8	26.3	2.73	0.00015	46659.7	HUMAN	Isocitrate dehydrogenase [NADP] cytoplasmic
7	[27]	P18206													10	9.2	2.24	0.0015																	123800	HUMAN	Vinculin
7	[28]	O43707													9	11.5	3.19	2.6e-05																	104855	HUMAN	Alpha-actinin-4
7	[29]	P28838	6	14.3	3.8	2e-06	7	17.5	3.32	1.5e-05	3	7.3	2.02	0.0011																					56166.8	HUMAN	Cytosol aminopeptidase
7	[30]	P00738									1	2.2	1.11	0.0053					3	7.6	2.91	8.6e-05	3	8.9	2.48	0.00055	4	10.1	3.12	3.6e-05	7	21.7	4.25	2.9e-07	45205.7	HUMAN	Haptoglobin
7	[31]	P07237					8	17.3	3.01	5.8e-05	1	3	0.92	0.0046																					57116.8	HUMAN	Protein disulfide-isomerase
7	[32]	P19971	6	19.3	4.58	7.1e-08	4	14.3	4.82	2.6e-08	3	8.3	2.75	0.00012																					49955.9	HUMAN	Thymidine phosphorylase
7	[33]	P00367	7	15.8	3.33	1.5e-05	3	5.2	2.87	0.0001																									61398.4	HUMAN	Glutamate dehydrogenase 1, mitochondrial
7	[34]	P00352	6	13.4	3.18	2.8e-05	5	13.4	3.48	7.8e-06	1	2.8	1.94	0.00065																					54862.3	HUMAN	Retinal dehydrogenase 1
7	[35]	O75390	7	17	3.1	4e-05																					5	12.7	1.81	0.0021	2	4.9	1.07	0.0026	51712.9	HUMAN	Citrate synthase, mitochondrial
7	[36]	P22105	6	1.6	2.99	6.3e-05	2	0.5	2.18	0.0013	1	0.3	2.18	0.00052																					464329	HUMAN	Tenascin-X
7	[37]	P29401	5	8.8	3.77	2.3e-06	1	1.9	0.98	0.0091																									67878.2	HUMAN	Transketolase
7	[38]	P00505									2	8.4	2.29	0.0012					4	10.2	2.8	0.00014	5	14.9	3	5.9e-05	7	20	3.1	4e-05	3	10.2	2.24	0.00082	47476	HUMAN	Aspartate aminotransferase, mitochondrial
7	[39]	P36871					7	15.7	2.39	0.00081																									61449.6	HUMAN	Phosphoglucomutase-1
7	[40]	P40121									2	6.9	1.78	0.00055					2	6.9	2.34	0.00099	2	6.9	2.57	0.00038	5	10.3	2.83	0.00012	2	3.7	2.14	0.00053	38517.9	HUMAN	Macrophage-capping protein
7	[41]	P51884	5	19.8	3.55	5.7e-06									1	4.1	0.66	0.0023																	38429.3	HUMAN	Lumican
7	[42]	P23526	5	13	3.15	3.2e-05	1	2.5	1.92	0.0059	2	5.3	3.77	2.1e-06					6	12.5	2.21	0.0017	6	13.2	3.44	9e-06	5	9	2.19	0.0019	3	8.3	0.8	0.0026	47716.5	HUMAN	Adenosylhomocysteinase
7	[43]	P52209	5	15.1	2.7	0.00022	3	7.5	2.5	0.00051	1	2.5	0.27	0.0042					2	4.8	2.14	0.00039	2	5.2	2.3	0.00017	3	6.8	1.63	0.00037	3	7.7	1.25	0.0011	53140.5	HUMAN	6-phosphogluconate dehydrogenase, decarboxylating
7	[44]	P05091	3	7.7	3.29	1.8e-05	4	10.4	3.81	1.9e-06																									56381.8	HUMAN	Aldehyde dehydrogenase, mitochondrial
7	[45]	P02545																	4	7.7	3.75	2.5e-06	3	5.3	1.78	0.0076	5	9.5	3.48	7.6e-06	1	2.4	2.05	0.00045	74140.1	HUMAN	Lamin-A/C
7	[46]	P02763	4	25.4	3.93	1.2e-06	3	20.4	2.89	5e-05	1	7.5	1.67	0.0011					1	7.5	1.1	0.0078	1	7.5	1.35	0.0038	1	7.5	2.43	0.00029					23511.8	HUMAN	Alpha-1-acid glycoprotein 1
7	[47]	P02774	3	4.6	2.53	0.00044	5	10.1	2.46	0.00059	1	2.3	1.49	0.0015																					52964.2	HUMAN	Vitamin D-binding protein
7	[48]	Q99536																					3	11.5	3.55	5.8e-06	3	11.2	3.62	4.3e-06	4	14.2	3.49	7.4e-06	41920.6	HUMAN	Synaptic vesicle membrane protein VAT-1 homolog
7	[49]	Q16555	1	2.1	2.59	0.00034	4	7	2.8	0.00014																									62294.2	HUMAN	Dihydropyrimidinase-related protein 2
7	[50]	Q16851	2	5.9	3.65	3.8e-06	3	8.1	4.81	2.7e-08																									56940.7	HUMAN	UTP--glucose-1-phosphate uridylyltransferase
7	[51]	P63259	1	8	0.78	0.00067					1	8	3.07	4.4e-05					1	8	0.68	0.0092	2	8	3.59	4.9e-06	3	12.8	3.67	3.5e-06	2	8	1.94	0.00031	41793.2	RAT	Actin, cytoplasmic 2
7	[52]	Q16658	3	7.1	3.56	5.4e-06	1	2	2.8	6.3e-05									3	7.1	2.14	0.00012	2	5.3	2.04	0.00015	2	5.3	2.36	0.00014	2	5.3	1.8	0.00029	54530.4	HUMAN	Fascin
7	[53]	P02679	4	12.4	3.03	5.2e-05	1	3.3	1.99	0.0044																									51512.1	HUMAN	Fibrinogen gamma chain
7	[54]	P01023													4	3.1	2.32	0.00088																	163293	HUMAN	Alpha-2-macroglobulin
7	[55]	P49419	4	10.4	2.84	0.00012	2	4.5	1.89	0.0068																									58487.7	HUMAN	Alpha-aminoadipic semialdehyde dehydrogenase
7	[56]	Q9ULV4									1	2.3	0.62	0.0042					2	5.7	2.79	8.1e-05	2	5.7	1.79	0.0029	4	12.7	2.57	0.00031	1	3.4	2.29	0.00048	53249.5	HUMAN	Coronin-1C
7	[57]	P12955	2	3.7	2.37	0.00089	4	7.3	2.72	0.00017																									54548.7	HUMAN	Xaa-Pro dipeptidase
7	[58]	P04040	3	9.7	3.6	4.7e-06	2	5.1	1.15	0.0062																									59756.7	HUMAN	Catalase
7	[59]	P37837									4	13.1	2.18	0.002																					37540.5	HUMAN	Transaldolase
7	[60]	P08729									1	3.8	1.04	0.0012									3	7	2.97	6.9e-05	1	2.6	1.82	0.0067					51405.1	HUMAN	Keratin, type II cytoskeletal 7
7	[61]	P17174									2	6.3	2.41	0.00015					3	6.3	2.46	0.00016	4	16.7	2.42	5.6e-05	4	11.9	2.12	0.00051	2	7.3	1.56	0.0015	46247.9	HUMAN	Aspartate aminotransferase, cytoplasmic
7	[62]	P36952									2	9.6	2.51	7.8e-05					3	11.2	1.93	0.0003					4	16.3	2.25	0.00011	2	6.7	2.15	0.00014	42100.7	HUMAN	Serpin B5
7	[63]	Q9BWD1									1	2.8	2.16	0.0012					2	4.8	2.47	0.00057	2	4.8	1.55	0.0021	5	16.1	2.17	5.6e-05					41351.2	HUMAN	Acetyl-CoA acetyltransferase, cytosolic
7	[64]	P01008	3	7.5	3.04	5e-05	1	3	3.49	7.3e-06																									52602.9	HUMAN	Antithrombin-III
7	[65]	P07954					3	7.5	3.03	5.3e-05																									54637.5	HUMAN	Fumarate hydratase, mitochondrial
7	[66]	P07900	3	4.6	2.15	0.0023													1	1.6	0.76	0.0062													84660.4	HUMAN	Heat shock protein HSP 90-alpha
7	[67]	P46940													3	1.9	2.44	6.3e-05																	189254	HUMAN	Ras GTPase-activating-like protein IQGAP1
7	[68]	P49748	3	5.6	2.2	0.0018	1	1.5	1.83	0.0044													2	3.5	1.86	0.00016									70390.7	HUMAN	Very long-chain specific acyl-CoA dehydrogenase, mitochondrial
7	[69]	Q12905																	4	15.9	1.16	0.0047					3	13.1	2	0.0014	1	3.6	1.81	0.00059	43062.5	HUMAN	Interleukin enhancer-binding factor 2
7	[70]	P02787													2	3.3	3.18	2.3e-05																	77050.6	HUMAN	Serotransferrin
7	[71]	P16930	2	5	1.48	0.0048	1	3.1	1.57	0.0063	2	5.3	0.9	0.0061					1	3.1	1.45	0.004	2	5.3	2.26	0.0012	3	9.1	1.8	0.0077	3	8.1	1.81	0.00054	46374.8	HUMAN	Fumarylacetoacetase
7	[72]	P68371	2	5.4	2.62	0.0003	2	5.4	2.75	0.00018																									49831.5	HUMAN	Tubulin beta-2C chain
7	[73]	Q13867	2	6.8	2.7	0.00022	1	2.4	2.01	0.0041																									52562.7	HUMAN	Bleomycin hydrolase
7	[74]	P09622	2	5.9	2.71	0.00021	2	5.9	2.53	0.00031																									54177.7	HUMAN	Dihydrolipoyl dehydrogenase, mitochondrial
7	[75]	P23381	2	5.5	3.32	1.6e-05																													53165.9	HUMAN	Tryptophanyl-tRNA synthetase, cytoplasmic
7	[76]	P49327	2	1.1	2.56	0.00039																													273429	HUMAN	Fatty acid synthase
7	[77]	P69905																													2	16.9	2.52	0.00046	15257.7	HUMAN	Hemoglobin subunit alpha
7	[78]	P01772					1	12.7	4.36	1.8e-07																									13718.3	HUMAN	Ig heavy chain V-III region KOL
7	[79]	P04066	2	7.3	2.08	0.0024	2	7.3	2.41	0.00073																									53689.3	HUMAN	Tissue alpha-L-fucosidase
7	[80]	P02675	2	6.1	2.54	0.00042																													55928.7	HUMAN	Fibrinogen beta chain
7	[81]	P25311									1	7	3.92	1.2e-06													3	16.4	1.74	0.00089	1	7	3.69	3.1e-06	34259	HUMAN	Zinc-alpha-2-glycoprotein
7	[82]	P48637	1	4.2	3.82	1.8e-06	1	4.2	3.96	1e-06																									52385.3	HUMAN	Glutathione synthetase
7	[83]	P12109													3	3.8	1.85	0.00057																	108530	HUMAN	Collagen alpha-1(VI) chain
7	[84]	P12277																	2	6.3	2.01	0.0016													42644.7	HUMAN	Creatine kinase B-type
7	[85]	P02035									2	17.8	1.15	0.0018													2	17.8	1.94	0.00058	1	6.8	1.67	0.0011	15898.3	AOTTR	Hemoglobin subunit beta
7	[86]	P02750	2	6.1	2.18	0.002																													38178.2	HUMAN	Leucine-rich alpha-2-glycoprotein
7	[87]	P19338	1	2.4	3.75	2.5e-06																													76615	HUMAN	Nucleolin
7	[88]	P67936	1	5.6	2.37	0.00089					2	10.5	2.09	0.0015																					28522	HUMAN	Tropomyosin alpha-4 chain
7	[89]	P08294	2	8.8	2.3	0.00035	1	3.3	1.28	0.0093	2	10	1.52	0.002																					25851.1	HUMAN	Extracellular superoxide dismutase [Cu-Zn]
7	[90]	P30740									2	5.5	2.11	0.00028					1	2.9	1.37	0.003					2	5.5	1.76	0.0026					42742.2	HUMAN	Leukocyte elastase inhibitor
7	[91]	P00357									1	4.5	3.61	1.2e-06																					35716.3	HOMAM	Glyceraldehyde-3-phosphate dehydrogenase
7	[92]	Q5R8B4	1	3.8	3.6	4.6e-06																													51561.3	PONAB	Adenylyl cyclase-associated protein 1
7	[93]	P63104									2	8.6	2.09	0.0016																					27745.3	HUMAN	14-3-3 protein zeta/delta
7	[94]	P50502					1	3.8	3.21	2.5e-05	1	3.8	1.32	0.0014																					41332.1	HUMAN	Hsc70-interacting protein
7	[95]	P60842																					2	5.7	1.88	0.00069	2	6.4	1.04	0.0085	1	3.2	1.98	0.00013	46154.4	HUMAN	Eukaryotic initiation factor 4A-I
7	[96]	P55083									1	7.1	0.6	0.0018																	1	10.2	3	4.3e-05	28648.5	HUMAN	Microfibril-associated glycoprotein 4
7	[97]	P32119									2	14.6	1.83	0.00051									1	5.6	0.99	0.0078									21892.1	HUMAN	Peroxiredoxin-2
7	[98]	P02452													1	0.8	2.85	0.00011																	138943	HUMAN	Collagen alpha-1(I) chain
7	[99]	P01742	1	10.3	2.36	0.00075	1	10.3	2.83	0.00013																									12472.1	HUMAN	Ig heavy chain V-I region EU
7	[100]	P01766	1	15.8	2.58	0.00036	1	15.8	2.81	0.00013																									13226.9	HUMAN	Ig heavy chain V-III region BRO
7	[101]	P60174									1	4.8	2.76	0.00016																					26669.7	HUMAN	Triosephosphate isomerase
7	[102]	P16070	1	1.6	2.71	0.00017	1	1.6	2.37	0.0002	1	1.6	1.05	0.0031																					81554.2	HUMAN	CD44 antigen
7	[103]	P35700																													1	9	2.67	4.2e-05	22176.7	MOUSE	Peroxiredoxin-1
7	[104]	P31947									2	10.5	1	0.005																	1	10.5	2.66	5.5e-05	27774.3	HUMAN	14-3-3 protein sigma
7	[105]	P40926																													1	4.7	2.6	0.0002	35503.6	HUMAN	Malate dehydrogenase, mitochondrial
7	[106]	P12532																	1	3.8	1.85	0.0021	1	3.8	2.5	0.00047	1	3.8	1.79	0.00081					47037.2	HUMAN	Creatine kinase U-type, mitochondrial
7	[107]	Q66HC0																					1	2.3	2.46	0.00059									49804.6	RAT	EF-hand calcium-binding domain-containing protein 3
7	[108]	P36957	2	3.8	1.26	0.0084	2	3.8	1.6	0.0012																									48729.7	HUMAN	Dihydrolipoyllysine-residue succinyltransferase component of 2-oxoglutarate dehydrogenase complex, mitochondrial
7	[109]	Q06828	1	3.5	2.44	0.00064																													43179.2	HUMAN	Fibromodulin
7	[110]	Q12765	1	4.1	2.14	0.00011	1	4.1	2.33	7.7e-05																									46382.5	HUMAN	Secernin-1
7	[111]	P08571	1	4.8	2.28	0.00087	1	4.8	1.68	0.00078																									40076.6	HUMAN	Monocyte differentiation antigen CD14
7	[112]	P13639																													1	2.4	2.15	0.00075	95339	HUMAN	Elongation factor 2
7	[113]	Q14974	1	1	2.02	0.004	1	1	2.11	0.0027																									97171.1	HUMAN	Importin subunit beta-1
7	[114]	P08107																									1	1.7	2.11	0.00014					70052.8	HUMAN	Heat shock 70 kDa protein 1A/1B
7	[115]	P55072													2	2.7	1.15	0.0054																	89322.6	HUMAN	Transitional endoplasmic reticulum ATPase
7	[116]	P01945																													1	10.6	2.07	0.0031	15248.5	MESAU	Hemoglobin subunit alpha
7	[117]	Q9Y490													1	0.5	1.98	0.0009																	269769	HUMAN	Talin-1
7	[118]	P05787																					1	2.5	1.96	0.004									53704.7	HUMAN	Keratin, type II cytoskeletal 8
7	[119]	Q99715	2	0.4	1.19	0.0081																													333149	HUMAN	Collagen alpha-1(XII) chain
7	[120]	Q14624	1	1	1.95	0.0053																													103358	HUMAN	Inter-alpha-trypsin inhibitor heavy chain H4
7	[121]	P06865					1	2.1	1.94	0.0055																									60689.3	HUMAN	Beta-hexosaminidase subunit alpha
7	[122]	P10155	1	2	1.89	0.0069																													60671.2	HUMAN	60 kDa SS-A/Ro ribonucleoprotein
7	[123]	P10809					1	1.9	1.86	0.00021																									61055.2	HUMAN	60 kDa heat shock protein, mitochondrial
7	[124]	O75369													1	0.4	1.53	0.0024																	278166	HUMAN	Filamin-B
7	[125]	P01042	1	1.2	1.51	0.001																													71958	HUMAN	Kininogen-1
7	[126]	Q31K48																	1	6.7	1.47	0.007													13443.6	SYNE7	50S ribosomal protein L19
7	[127]	P61158	1	2.6	1.43	0.0014																													47371.6	HUMAN	Actin-related protein 3
7	[128]	O75629																													1	9.5	1.42	0.00075	24074.7	HUMAN	Protein CREG1
7	[129]	[-B6JDY1]																	1	6.8	1.29	0.0015													35586.9	OLICO	Lipoyl synthase
7	[130]	[-Q8C196]																					1	0.7	1.22	0.0069									164620	MOUSE	Carbamoyl-phosphate synthase [ammonia], mitochondrial
7	[131]	[-Q3A8S2]																									1	4	1.18	0.0039					22053.9	CARHZ	Recombination protein recR
7	[132]	P07355																													1	4.1	1.09	0.0064	38604.4	HUMAN	Annexin A2
7	[133]	Q9ULA0					1	2.1	1.02	0.0095																									52428.8	HUMAN	Aspartyl aminopeptidase
7	[134]	Q15063									1	1.7	1.02	0.0033																					93314.8	HUMAN	Periostin
7	[135]	Q9UNN8									1	7.1	1.02	0.0011					1	7.1	0.51	0.0018													26671.7	HUMAN	Endothelial protein C receptor
7	[136]	[-Q7WAE4]																									1	1.7	0.94	0.0059	1	1.7	0.51	0.0092	52004.5	BORPA	Argininosuccinate lyase
7	[137]	P40925									1	3.6	0.9	0.0078																					36426.4	HUMAN	Malate dehydrogenase, cytoplasmic
7	[138]	P15586	1	2.5	0.78	0.0048																													62082.7	HUMAN	N-acetylglucosamine-6-sulfatase
7	[139]	Q15124	1	3.4	0.71	0.0069																													62225.8	HUMAN	Phosphoglucomutase-like protein 5
7	[140]	P60900																													1	7.3	0.45	0.0039	27399.7	HUMAN	Proteasome subunit alpha type-6
7	[141]	P55786													2	2.7	0.37	0.0092																	103277	HUMAN	Puromycin-sensitive aminopeptidase
7	[142]	O00629					1	3.3	0.29	0.0076																									57887.2	HUMAN	Importin subunit alpha-4
8	[1]	P02768	68	79.3	5.41	2.1e-09	72	82.1	5.25	4.1e-09	52	72.7	4.24	3.1e-07	3	6.1	1.1	0.0054	27	43.2	4.22	3.3e-07	40	54.5	4.17	4.1e-07	38	61.9	3.81	1.9e-06	63	79.5	4.49	1e-07	69367.4	HUMAN	Serum albumin
8	[2]	P12111	14	6.1	3.87	1.5e-06	6	2.3	2.61	0.00031	1	0.4	0.49	0.0093	41	14.4	3.35	9.2e-06									3	1.2	2.08	0.00067	1	0.5	2.03	0.00015	343668	HUMAN	Collagen alpha-3(VI) chain
8	[3]	P21333	2	0.7	2.21	0.0018									33	17.7	3.44	9e-06																	280741	HUMAN	Filamin-A
8	[4]	P14618	26	61.6	5.32	3.1e-09	9	17.3	4.27	2.7e-07	25	56.5	2.74	0.00018					6	12.2	2.76	0.00017	13	23.7	2.61	0.00032	14	23.9	2.65	0.00027	21	47.6	3.61	4.4e-06	57937.4	HUMAN	Pyruvate kinase isozymes M1/M2
8	[5]	P29401	14	31.1	4.3	2.4e-07	15	30.5	3.8	2e-06	3	5.1	1.36	0.0046					5	7.7	2.24	0.00095	5	7.4	2.29	0.0012	1	1.4	2.03	0.0037	6	10.8	3.57	5.3e-06	67878.2	HUMAN	Transketolase
8	[6]	P22105													14	3.8	3.18	2.8e-05																	464329	HUMAN	Tenascin-X
8	[7]	P01876	8	29.2	4.28	2.5e-07	8	29.2	3.95	1.1e-06	9	35.4	4.68	4.7e-08					3	8.5	2.26	0.0014	6	14.7	2.16	0.0022	5	20.1	4.21	3.4e-07	12	40.8	3.5	7.2e-06	37655	HUMAN	Ig alpha-1 chain C region
8	[8]	Q15582	12	19.5	4.18	3.9e-07	4	7.9	4.78	3e-08	1	3.4	0.7	0.0055					2	3.7	0.37	0.0044					2	3.5	0.99	0.0034	3	7.5	0.4	0.009	74681.6	HUMAN	Transforming growth factor-beta-induced protein ig-h3
8	[9]	P01009	8	25.8	4.86	2.2e-08	7	21.1	2.86	0.00011	9	28.7	2.78	0.00015					5	13.9	2.17	0.0014	7	22.7	3.05	4.9e-05	7	19.4	3.56	5.4e-06	12	27.3	3.65	3.8e-06	46736.9	HUMAN	Alpha-1-antitrypsin
8	[10]	Q15063	4	7.9	3.47	8e-06	9	18.4	4.1	5.6e-07																									93314.8	HUMAN	Periostin
8	[11]	P13797	10	18.4	3.73	2.7e-06	5	9.4	3.56	5.5e-06	3	5.9	2.1	0.00043					1	1.4	1.24	0.005	1	1.4	1.19	0.0042	4	7.6	2.15	0.0023	4	7.6	3.82	1.8e-06	70811.6	HUMAN	Plastin-3
8	[12]	P01024	8	7.4	4.27	2.7e-07	8	7.3	3.95	1e-06	1	1	1.39	0.001																	1	1	1.66	0.0034	187150	HUMAN	Complement C3
8	[13]	P01857	6	21.2	3.86	1.5e-06	5	17.6	4.21	3.4e-07	5	22.7	2.9	9.2e-05					3	12.1	2.98	5.1e-05	4	17	2.78	0.00012	8	27.9	3.11	3.8e-05	8	36.4	3.17	2.9e-05	36106.2	HUMAN	Ig gamma-1 chain C region
8	[14]	P51884	9	34.3	3.42	1e-05	3	13.6	3.36	1.3e-05																					2	8.3	2.27	0.00031	38429.3	HUMAN	Lumican
8	[15]	P08238	2	3.6	2.53	0.00045	9	14.1	2.96	7.1e-05	2	3.6	2.57	0.0003					3	4.8	0.77	0.0082	3	4.8	2.77	0.00016	1	1.9	2.99	2.6e-05	3	4.8	3.21	2.4e-05	83264.9	HUMAN	Heat shock protein HSP 90-beta
8	[16]	P06733									8	26.7	3.8	8.2e-07					1	3.5	1.23	0.00085					6	17.7	3.75	2.4e-06	5	14.3	1.83	0.0006	47169.4	HUMAN	Alpha-enolase
8	[17]	P06744									3	7.7	3.42	9.5e-06					3	5.9	2.89	9.4e-05	2	4.5	3.13	3.4e-05	3	7	2.36	6.9e-05	6	14.2	2.95	7.3e-05	63147.7	HUMAN	Glucose-6-phosphate isomerase
8	[18]	P11021	5	11	3.55	5.7e-06	4	9.5	3.8	1.9e-06																									72333.5	HUMAN	78 kDa glucose-regulated protein
8	[19]	P46940	4	3.7	4.04	7.2e-07	3	2.6	2.74	0.00018																									189254	HUMAN	Ras GTPase-activating-like protein IQGAP1
8	[20]	P00558									5	16.8	3.43	9.4e-06																					44615.1	HUMAN	Phosphoglycerate kinase 1
8	[21]	P09960	4	8.8	3.75	1.9e-06	4	9.2	2.4	0.00034																									69285.9	HUMAN	Leukotriene A-4 hydrolase
8	[22]	P02794													5	25.7	2.36	0.00093																	21225.8	HUMAN	Ferritin heavy chain
8	[23]	P08670	1	3	2.11	0.0011					1	3	1.85	0.0047	4	7.9	2.34	0.001																	53652.1	HUMAN	Vimentin
8	[24]	Q96G03	2	4.2	3.55	5.8e-06	3	5.7	3.48	7.8e-06																									68284	HUMAN	Phosphoglucomutase-2
8	[25]	P49327													8	4.8	1.25	0.0025																	273429	HUMAN	Fatty acid synthase
8	[26]	P24821													5	2.9	1.77	0.0003																	240856	HUMAN	Tenascin
8	[27]	P00325									3	9.6	2.83	0.00013																					39854.9	HUMAN	Alcohol dehydrogenase 1B
8	[28]	Q9Y490													4	1.8	1.96	0.0011																	269769	HUMAN	Talin-1
8	[29]	Q14315													4	1.8	1.59	0.0008																	291025	HUMAN	Filamin-C
8	[30]	P00338									2	6.6	3.08	4.2e-05																					36689.1	HUMAN	L-lactate dehydrogenase A chain
8	[31]	P12109													3	3.3	2.05	0.0004																	108530	HUMAN	Collagen alpha-1(VI) chain
8	[32]	P02792													3	21.7	2.02	0.00012																	20019.8	HUMAN	Ferritin light chain
8	[33]	P01011	2	6.9	2.61	0.00031	1	2.4	0.83	0.0064									1	2.4	1.27	0.0033													47651.3	HUMAN	Alpha-1-antichymotrypsin
8	[34]	P19971																	1	2.7	1.42	0.0057					1	2.7	2.46	0.00047	2	6.4	2.1	0.00011	49955.9	HUMAN	Thymidine phosphorylase
8	[35]	P55083					1	7.1	4.06	6.6e-07																									28648.5	HUMAN	Microfibril-associated glycoprotein 4
8	[36]	O00534	2	3.2	2.33	0.00012	1	1.3	1.29	0.0012																									86490	HUMAN	von Willebrand factor A domain-containing protein 5A
8	[37]	P00488	1	2.6	3.83	1.7e-06																													83268	HUMAN	Coagulation factor XIII A chain
8	[38]	O18499									2	6.4	2.18	0.002	1	2.7	1.68	0.0047																	41892.3	SACKO	Actin-1
8	[39]	A6LM32	1	2.9	3.01	5.7e-05	1	2.9	3.56	5.5e-06																					1	2.9	2.28	0.00022	66239.2	THEM4	Chaperone protein dnaK
8	[40]	P0C0L4	1	0.9	3.33	1.5e-05	1	0.9	3.55	5.8e-06																									192773	HUMAN	Complement C4-A
8	[41]	P10809	1	3.7	3.54	6.1e-06																													61055.2	HUMAN	60 kDa heat shock protein, mitochondrial
8	[42]	P06753	1	4.9	2.29	0.0012					1	4.9	3.26	2e-05																	1	4.9	1.65	0.00059	32819.1	HUMAN	Tropomyosin alpha-3 chain
8	[43]	P01742									1	10.3	1.75	0.0012					1	10.3	1.3	0.0043	1	10.3	2.55	0.00014	1	10.3	1.5	0.0061	1	10.3	3.11	3.7e-05	12472.1	HUMAN	Ig heavy chain V-I region EU
8	[44]	Q16555									1	2.1	2.62	8.1e-05					1	2.1	1.64	0.0003	1	2.1	1.19	0.0028	1	2.1	2.58	0.00036	2	3.8	1.66	0.0016	62294.2	HUMAN	Dihydropyrimidinase-related protein 2
8	[45]	O24581	1	2.6	2.86	0.00011																													73157.4	MAIZE	Luminal-binding protein 3
8	[46]	P38606					1	2.8	2.84	4.1e-05																									68304.7	HUMAN	V-type proton ATPase catalytic subunit A
8	[47]	P01766	1	15.8	2.74	0.00018																					1	15.8	1.31	0.0079					13226.9	HUMAN	Ig heavy chain V-III region BRO
8	[48]	P13489									1	2.4	2.47	0.00029													1	2.4	2.71	0.00021					49974	HUMAN	Ribonuclease inhibitor
8	[49]	Q99715													4	1.7	1.48	0.00017																	333149	HUMAN	Collagen alpha-1(XII) chain
8	[50]	P12814	1	1.7	2.26	0.0014																													103058	HUMAN	Alpha-actinin-1
8	[51]	P27130	1	2.9	2.23	0.00028																													42014.3	HALRO	Actin, muscle 2/4/4A
8	[52]	Q9H4A4																					1	2.2	2.1	0.0028									72596.4	HUMAN	Aminopeptidase B
8	[53]	P28838																	1	2.3	2.03	0.0024	1	2.3	1.9	0.0034									56166.8	HUMAN	Cytosol aminopeptidase
8	[54]	P00390																													1	2.3	2.02	0.00072	56257.5	HUMAN	Glutathione reductase, mitochondrial
8	[55]	P07237									2	4.7	1	0.0083																					57116.8	HUMAN	Protein disulfide-isomerase
8	[56]	P05091									1	2.5	1.48	0.0023					1	2.5	1.88	0.0006													56381.8	HUMAN	Aldehyde dehydrogenase, mitochondrial
8	[57]	P17655	1	1.7	1.74	0.0035																													80010.1	HUMAN	Calpain-2 catalytic subunit
8	[58]	P48147					1	1.5	1.68	0.0025																									80700.2	HUMAN	Prolyl endopeptidase
8	[59]	P98160													6	1.9	0.6	0.0048																	468802	HUMAN	Basement membrane-specific heparan sulfate proteoglycan core protein
8	[60]	P04406									2	6	0.91	0.0047																					36053.5	HUMAN	Glyceraldehyde-3-phosphate dehydrogenase
8	[61]	P06396									1	1.4	1.49	0.0056																					85698.2	HUMAN	Gelsolin
8	[62]	P02774																													1	2.3	1.44	0.00029	52964.2	HUMAN	Vitamin D-binding protein
8	[63]	P00352																													1	2.6	1.38	0.002	54862.3	HUMAN	Retinal dehydrogenase 1
8	[64]	P02763	1	7.5	0.73	0.0084					1	7.5	1.29	0.001																					23511.8	HUMAN	Alpha-1-acid glycoprotein 1
8	[65]	P04075									1	2.5	1.27	0.008																					39420.4	HUMAN	Fructose-bisphosphate aldolase A
8	[66]	P39059													2	1.7	0.61	0.0037																	141721	HUMAN	Collagen alpha-1(XV) chain
8	[67]	P02675																					1	1.8	1.06	0.0038									55928.7	HUMAN	Fibrinogen beta chain
8	[68]	Q13228									1	2.5	1.01	0.0034																					52391.4	HUMAN	Selenium-binding protein 1
8	[69]	P02787					1	1.1	0.98	0.0032																									77050.6	HUMAN	Serotransferrin
8	[70]	Q07954													1	0.4	0.92	0.0027																	504580	HUMAN	Prolow-density lipoprotein receptor-related protein 1
8	[71]	P27797																									1	2.2	0.8	0.0097					48141.9	HUMAN	Calreticulin
8	[72]	P00367																													1	3.8	0.55	0.0069	61398.4	HUMAN	Glutamate dehydrogenase 1, mitochondrial
8	[73]	Q0VR01									1	0.9	0.26	0.009																					84628.7	ALCBS	DNA ligase
9	[1]	P21333	44	23.6	4.37	1.7e-07	51	25.5	5.41	2.1e-09	17	8.5	3.72	2.7e-06	1	0.4	1.27	0.00091					4	2.1	2.32	0.00012	11	5.3	4.08	6e-07	17	8.1	3.65	3.7e-06	280741	HUMAN	Filamin-A
9	[2]	P02768	29	49.9	4.88	2e-08	29	47.5	5.01	1.1e-08	35	55	3.8	1.9e-06					12	18.7	2.02	0.00039	17	27.8	3.68	3.3e-06	20	31	3.59	4.9e-06	24	41.5	3.46	8.3e-06	69367.4	HUMAN	Serum albumin
9	[3]	P18206	33	32.9	3.47	8e-06	32	33.3	4.69	4.5e-08	15	15.1	3.31	1.6e-05					14	13.1	4.25	2.9e-07	10	7.5	2.44	0.00066	20	20.9	3.23	2.3e-05	26	26	2.94	7.7e-05	123800	HUMAN	Vinculin
9	[4]	P12111	19	8.4	4.1	5.6e-07	30	12.1	4.19	3.8e-07	9	3.7	2.24	0.00023	2	0.9	2.1	0.00017									3	1.1	1.79	0.0024	5	1.8	2.12	0.00063	343668	HUMAN	Collagen alpha-3(VI) chain
9	[5]	O43707	26	35	4.46	1.2e-07	30	39.8	4.41	1.5e-07	12	16.5	3.4	1.1e-05					6	7.2	1.39	0.0016	9	11.1	2.19	0.00067	12	16.6	3.43	9.5e-06	14	19.9	2.93	8e-05	104855	HUMAN	Alpha-actinin-4
9	[6]	P02787	26	34.8	4.94	1.5e-08	27	35.4	5.79	4.2e-10	9	11.6	3.1	1.8e-05					10	11.2	2.11	0.00069	18	19.5	2.97	6.7e-05	19	24.4	2.88	0.0001	20	27.9	4.12	5e-07	77050.6	HUMAN	Serotransferrin
9	[7]	P00488	17	22.8	4.08	6e-07	10	16.4	4.09	5.8e-07																	6	11.3	1.89	0.00023	4	7.5	1.89	0.00043	83268	HUMAN	Coagulation factor XIII A chain
9	[8]	P46940	13	8.8	3.9	1.3e-06	13	8.3	4.31	2.3e-07	5	3.6	2.3	0.00069													3	1.9	1.05	0.0033	4	2.2	1.87	0.0021	189254	HUMAN	Ras GTPase-activating-like protein IQGAP1
9	[9]	P08670	15	31.3	5.12	7e-09	15	33	4.8	2.8e-08	7	16.5	3.64	3.9e-06					9	17.4	2.29	0.0012	9	16.3	2.37	0.00087	14	31.5	2.78	0.00015	17	35.8	3.43	9.5e-06	53652.1	HUMAN	Vimentin
9	[10]	P01023	8	6.4	3.03	5.3e-05	14	11.2	3.67	3.5e-06									1	0.5	0.99	0.0014	1	0.5	1.95	2.7e-05					2	1.4	3.1	4e-05	163293	HUMAN	Alpha-2-macroglobulin
9	[11]	P06396	12	21.1	3.74	2.5e-06	6	12.5	3.73	2.7e-06	2	3.1	1.13	0.0023					2	3.1	1.59	0.0012	2	2.3	1.21	0.0018	3	4.1	1.34	0.0078	3	4.1	1.43	0.0041	85698.2	HUMAN	Gelsolin
9	[12]	P55072	7	10.7	3.28	1.8e-05	12	18.7	4.03	7.5e-07	2	3.3	2.07	0.00049					1	1.2	1.81	0.0041					2	2.7	2.28	0.0013	4	5.7	1.17	0.0081	89322.6	HUMAN	Transitional endoplasmic reticulum ATPase
9	[13]	Q9Y490	8	5.4	5.28	3.7e-09	11	7	4.26	2.8e-07	4	1.7	1.93	0.0058													4	2	1.8	0.00054	6	3.7	1.75	0.0023	269769	HUMAN	Talin-1
9	[14]	P01024	11	7.5	3.1	3.8e-05	7	4.3	4.24	3e-07	2	1.9	2.33	0.00057													3	2.5	1.83	0.009	7	4.1	3.2	2.5e-05	187150	HUMAN	Complement C3
9	[15]	P01857	6	17	3.67	3.5e-06	9	30.9	4.62	6e-08	6	20.3	2.54	0.00022									1	3.6	2.28	0.00029	4	15.5	1.48	0.0031	2	8.8	1.11	0.0064	36106.2	HUMAN	Ig gamma-1 chain C region
9	[16]	P55786	8	10.7	2.93	8.1e-05	10	12.6	3.04	5e-05																	3	3.8	1.04	0.0046	1	1.1	0.98	0.0047	103277	HUMAN	Puromycin-sensitive aminopeptidase
9	[17]	P11216	1	1.9	4.09	5.9e-07	7	12	3.82	1.8e-06	1	1.5	1.67	0.0061																	2	2.7	1.66	0.001	96696.8	HUMAN	Glycogen phosphorylase, brain form
9	[18]	P14618	3	7.7	2.77	0.00013	2	4.7	1.69	0.0022	8	22	3.34	1.4e-05	1	3	2.17	0.00024													1	1.5	1.87	0.0022	57937.4	HUMAN	Pyruvate kinase isozymes M1/M2
9	[19]	Q86VP6	6	5.3	3.12	3.6e-05	8	7.2	3	6e-05																					2	1.6	2.22	0.0006	136377	HUMAN	Cullin-associated NEDD8-dissociated protein 1
9	[20]	P07384	7	12	3.7	3.1e-06	6	8.7	3.32	1.5e-05																									81890.8	HUMAN	Calpain-1 catalytic subunit
9	[21]	P19367	6	8.1	3.44	9.1e-06	4	5.9	3.52	6.5e-06																									102487	HUMAN	Hexokinase-1
9	[22]	P01871	5	10.4	3.19	2.6e-05	5	11.9	2.95	7.5e-05																					5	13.3	1.32	0.0092	49307	HUMAN	Ig mu chain C region
9	[23]	P12109	5	5.5	3.99	8.9e-07	2	1.8	1.76	0.0084																									108530	HUMAN	Collagen alpha-1(VI) chain
9	[24]	P51884	5	17.5	3.07	4.4e-05																									1	4.1	0.66	0.0093	38429.3	HUMAN	Lumican
9	[25]	Q14697					4	7	4.23	3.2e-07																					3	3.4	1.59	0.0019	106875	HUMAN	Neutral alpha-glucosidase AB
9	[26]	P02452	4	3.6	4.36	1.8e-07																									1	0.8	2.39	0.00081	138943	HUMAN	Collagen alpha-1(I) chain
9	[27]	P22105	6	1.4	2.38	0.00046	4	0.9	1.56	0.001	2	0.5	0.69	0.0065																					464329	HUMAN	Tenascin-X
9	[28]	P00450	5	6	2.31	0.0011	3	4	2.97	6.9e-05													1	1.2	0.99	0.00097					2	2.4	1.4	0.00049	122206	HUMAN	Ceruloplasmin
9	[29]	P02461	4	4	3.44	9.3e-06																													138565	HUMAN	Collagen alpha-1(III) chain
9	[30]	P29401									2	3.4	2	0.00051													5	6.4	2.37	0.00056					67878.2	HUMAN	Transketolase
9	[31]	O75369	3	1.4	2.37	0.00011	4	1.9	2.7	0.00021																									278166	HUMAN	Filamin-B
9	[32]	Q16531	3	3.7	4.22	3.3e-07																													126969	HUMAN	DNA damage-binding protein 1
9	[33]	Q13813	4	1.9	2.17	0.0021	4	1.8	1.94	0.0054																									284542	HUMAN	Spectrin alpha chain, brain
9	[34]	P10987	1	2.9	2.98	6.6e-05	1	2.9	2.22	0.00058									3	10.4	1.75	0.0041	2	5.6	2.37	0.00016	2	5.6	2.33	0.0011	4	13.3	2.22	0.00057	41822.2	DROME	Actin-5C
9	[35]	Q15063	1	1.7	2.72	0.0002	3	4.1	2.69	0.00023	1	1.7	1.66	0.00075																					93314.8	HUMAN	Periostin
9	[36]	P02545																	2	3	1.18	0.0071					3	6.2	3.86	1.3e-06					74140.1	HUMAN	Lamin-A/C
9	[37]	P01876	2	7.4	3.64	3.9e-06	3	9.3	2.48	0.00054	2	7.4	4.21	3.5e-07					1	2.5	1.93	0.00041									2	5.9	2.3	0.0012	37655	HUMAN	Ig alpha-1 chain C region
9	[38]	P01009									3	9.1	2.68	5.4e-05																	1	4.1	1.29	0.0013	46736.9	HUMAN	Alpha-1-antitrypsin
9	[39]	P11021	2	4.4	2.47	0.00057					2	4	3.63	4.1e-06													2	4	1.09	0.0018	1	2.6	1.81	0.00021	72333.5	HUMAN	78 kDa glucose-regulated protein
9	[40]	Q15582	2	5.4	3.24	1.7e-05					1	3.4	2.28	0.00018																					74681.6	HUMAN	Transforming growth factor-beta-induced protein ig-h3
9	[41]	Q06278	1	1.2	2.94	5.2e-05	2	2.2	2.85	0.00011																									147919	HUMAN	Aldehyde oxidase
9	[42]	P06733									3	10.6	2.63	5.5e-05																					47169.4	HUMAN	Alpha-enolase
9	[43]	Q14974	1	1	1.29	0.0053	2	2.7	3.23	2.2e-05																					1	1.7	1.36	0.00074	97171.1	HUMAN	Importin subunit beta-1
9	[44]	Q14CN4					2	4.1	2.51	0.00048																									55877.8	HUMAN	Keratin, type II cytoskeletal 72
9	[45]	P02533					2	4.4	2.3	0.0012																									51561.9	HUMAN	Keratin, type I cytoskeletal 14
9	[46]	Q99798	2	3.5	2.9	4.2e-05	1	2.3	3.44	9.1e-06																									85426.1	HUMAN	Aconitate hydratase, mitochondrial
9	[47]	P07900									2	3.6	1.99	0.00031									1	1.9	1.44	0.0024	2	3.6	2.41	0.00076					84660.4	HUMAN	Heat shock protein HSP 90-alpha
9	[48]	P07996	3	2.2	1.49	0.0079																													129384	HUMAN	Thrombospondin-1
9	[49]	A6LM32	1	2.9	2.47	0.00057					1	2.9	3.63	4.1e-06													2	2.9	1.25	0.00092	1	2.9	1.81	0.00021	66239.2	THEM4	Chaperone protein dnaK
9	[50]	P00338									2	7.2	1.8	0.0024																					36689.1	HUMAN	L-lactate dehydrogenase A chain
9	[51]	O00410					2	3.2	2.3	8.8e-05																									123631	HUMAN	Importin-5
9	[52]	P07585	1	3.9	3.04	5.1e-05	1	3.9	2.81	0.00014																	1	3.1	1.2	0.0029	1	3.9	1.75	0.0012	39747.1	HUMAN	Decorin
9	[53]	P0CG05	1	9.4	1.94	0.0055					1	9.4	1.59	0.0021					1	14.2	2.81	2.4e-05	2	23.6	1.5	0.0085					2	23.6	1.42	0.00091	11293.7	HUMAN	Ig lambda-2 chain C regions
9	[54]	Q16555					1	2.1	2.81	0.00014																									62294.2	HUMAN	Dihydropyrimidinase-related protein 2
9	[55]	O97490																									1	1.8	2.24	0.0015	1	1.8	2.66	0.00025	80170.4	RABIT	Melanotransferrin
9	[56]	Q8IZ83	1	1.6	2.58	0.00028																													85128.2	HUMAN	Aldehyde dehydrogenase family 16 member A1
9	[57]	P13798					1	1.6	2.24	0.00051																									81225.3	HUMAN	Acylamino-acid-releasing enzyme
9	[58]	P06753	1	4.9	2.19	0.0019					1	4.9	2.06	0.0006													1	4.9	1.65	0.00092	1	4.9	0.88	0.0044	32819.1	HUMAN	Tropomyosin alpha-3 chain
9	[59]	P16070	1	1.6	2.03	0.00023	1	1.6	2.18	0.00016	1	1.6	1.48	0.0012																					81554.2	HUMAN	CD44 antigen
9	[60]	A6NNZ2					1	3.2	1.85	0.0009																									49573.1	HUMAN	Tubulin beta-8 chain B
9	[61]	P15311	1	1.5	1.85	0.008																													69413.4	HUMAN	Ezrin
9	[62]	P17655					1	1.9	1.74	0.0022																									80010.1	HUMAN	Calpain-2 catalytic subunit
9	[63]	P12955													1	5.5	1.51	0.00038																	54548.7	HUMAN	Xaa-Pro dipeptidase
9	[64]	P05155																	1	2	0.19	0.0068					1	2	1.47	0.00049					55154.7	HUMAN	Plasma protease C1 inhibitor
9	[65]	P13639																									1	1.3	1.14	0.00094	1	0.9	1.36	0.00057	95339	HUMAN	Elongation factor 2
9	[66]	P02035					1	6.8	1.3	0.0057																					1	6.8	0.79	0.0059	15898.3	AOTTR	Hemoglobin subunit beta
9	[67]	O24581																									1	2.6	1.14	0.00085					73157.4	MAIZE	Luminal-binding protein 3
9	[68]	P00558									1	4.1	1.09	0.0014																					44615.1	HUMAN	Phosphoglycerate kinase 1
9	[69]	P35573					1	0.7	0.67	0.0077																									174765	HUMAN	Glycogen debranching enzyme
9	[70]	[-P40379]																	1	1.7	0.55	0.0054													52618.2	SCHPO	Transcriptional activator protein rec16
9	[71]	P00760													1	4.5	0.43	0.0038																	25785.5	BOVIN	Cationic trypsin
9	[72]	P00325									1	3.2	0.18	0.0077																					39854.9	HUMAN	Alcohol dehydrogenase 1B
10	[1]	P21333	71	36	4.71	4.1e-08	75	35.6	4.99	1.2e-08	25	12.4	4.05	6.8e-07					19	9.1	2.91	8.7e-05	12	6.5	2.82	0.00013	24	11.6	3.55	5.7e-06	33	17.2	3.88	1.4e-06	280741	HUMAN	Filamin-A
10	[2]	P12111	48	18.1	4.41	1.5e-07	30	10.7	4.11	5.3e-07	2	0.9	1.32	0.0004	6	2.2	2.52	0.00047	1	0.3	1.6	0.0028					10	3.8	2.15	0.00084	24	9.2	3.13	3.5e-05	343668	HUMAN	Collagen alpha-3(VI) chain
10	[3]	P02768	19	33	5.12	7.2e-09	16	27.8	4.98	1.3e-08	22	36.9	3.87	1.5e-06	42	60.9	3.77	2.2e-06	2	4.1	2.9	7.4e-05	8	14.1	3.07	2.9e-05	10	18.4	3	6.1e-05	18	30.5	3.49	7.4e-06	69367.4	HUMAN	Serum albumin
10	[4]	P22105	39	10	3.43	9.7e-06	2	0.5	2.91	8.8e-05																	10	2.8	1.7	0.00026	8	2	3.11	3.8e-05	464329	HUMAN	Tenascin-X
10	[5]	Q9Y490	24	14.3	5.1	7.8e-09	19	10.9	4.99	1.2e-08	4	2.3	2.09	0.0029					1	0.5	1.46	0.0015	3	1.7	1.3	0.0017	3	1.3	2.06	0.0018	12	7	3.6	4.6e-06	269769	HUMAN	Talin-1
10	[6]	P49327	20	10.1	4.6	6.5e-08	26	12.6	4.16	4.3e-07	6	3.5	3.53	5e-06					20	9.3	2.54	0.00043	12	5.7	1.68	0.0016	12	5.4	2.52	0.00046	32	17.8	3.71	3e-06	273429	HUMAN	Fatty acid synthase
10	[7]	P08670	17	38	4.21	3.5e-07	15	32.6	3.91	1.3e-06	2	6.4	3.53	6.4e-06	1	3	0.85	0.0033	13	26.8	3.39	1.2e-05	9	21.2	2.18	0.002	16	38.2	3.17	2.9e-05	23	41	4.32	2.1e-07	53652.1	HUMAN	Vimentin
10	[8]	Q99715	19	7.7	4.28	2.6e-07	11	4.8	3.84	1.7e-06																	3	1.5	1.8	0.00083	8	3.4	2.35	0.00047	333149	HUMAN	Collagen alpha-1(XII) chain
10	[9]	P01023	8	6.5	3.16	3.1e-05	5	4.2	2.94	7.6e-05	3	2.6	3.27	1.9e-05					4	3	3.36	1.3e-05	10	7.9	2.95	7.4e-05	10	7.1	3.11	3.7e-05	17	12.2	3.47	8.2e-06	163293	HUMAN	Alpha-2-macroglobulin
10	[10]	P14618	1	3	1.74	0.00021	1	3	0.15	0.0086	15	35.6	3.02	5.4e-05	5	9.2	1.88	0.0072					4	8.3	1.95	0.0019									57937.4	HUMAN	Pyruvate kinase isozymes M1/M2
10	[11]	P98160	11	3.3	4.58	7.1e-08	6	1.7	5.09	8.1e-09									1	0.2	0.44	0.0081	3	0.8	1.48	0.00082					2	0.8	2.81	4.6e-05	468802	HUMAN	Basement membrane-specific heparan sulfate proteoglycan core protein
10	[12]	P24821	10	6.7	3.81	1.9e-06	12	6.7	3.52	6.6e-06																									240856	HUMAN	Tenascin
10	[13]	P10987	5	17	2.63	0.00029	8	21.3	3.95	1.1e-06	5	16	2.23	0.0014					8	17.6	3.28	1.8e-05	9	24.7	4.04	7e-07	9	23.4	4.06	6.4e-07	7	20.7	3.26	2e-05	41822.2	DROME	Actin-5C
10	[14]	Q05707	11	6.8	2.64	0.00027	9	6.6	4.02	7.9e-07																	5	2.9	1.25	0.0027	5	3.2	1.99	0.0011	193517	HUMAN	Collagen alpha-1(XIV) chain
10	[15]	P04406					1	6.9	4.39	1.6e-07	10	28.1	4.02	3.9e-07																					36053.5	HUMAN	Glyceraldehyde-3-phosphate dehydrogenase
10	[16]	P00338									8	22.3	3.3	1.7e-05																					36689.1	HUMAN	L-lactate dehydrogenase A chain
10	[17]	P02792	4	23.4	3.41	1e-05	6	34.3	3.22	2.3e-05	3	17.7	2.45	5.6e-05					2	13.1	3.81	1.9e-06	1	9.1	0.58	0.0021	3	17.7	2.66	0.00026	4	23.4	3.22	2.3e-05	20019.8	HUMAN	Ferritin light chain
10	[18]	P35579	7	4.5	3.27	1.9e-05	2	1.6	3.27	1.9e-05																					5	3.3	2.05	0.001	226534	HUMAN	Myosin-9
10	[19]	P02751	6	4.3	3.96	1e-06																					3	1.6	1.35	0.0015					262627	HUMAN	Fibronectin
10	[20]	P68871									6	42.2	3.62	4.2e-06					1	8.8	1.61	0.0053					1	8.8	1.45	0.0063					15998.5	HUMAN	Hemoglobin subunit beta
10	[21]	P04264	3	5.4	2.72	0.0002	6	12.4	2.88	0.0001																									66039.2	HUMAN	Keratin, type II cytoskeletal 1
10	[22]	Q13813	5	2.5	4.17	4e-07	5	2.3	3.16	3e-05																					2	1.3	0.94	0.0053	284542	HUMAN	Spectrin alpha chain, brain
10	[23]	P08107	1	2.5	2.51	0.00013	5	10.3	3.27	1.9e-05									1	2.5	1.03	0.0014	2	3.6	1.68	0.0038	3	5.5	2.37	5.2e-05	2	3.7	3.01	2.5e-05	70052.8	HUMAN	Heat shock 70 kDa protein 1A/1B
10	[24]	P02794	5	25.7	3.83	1.8e-06	4	18.6	2.78	0.00015	2	11.5	1.71	0.0047					2	12.6	1.41	0.0041	2	11.5	1.44	0.0057	2	11.5	1.13	0.0092	4	25.7	2.89	9.7e-05	21225.8	HUMAN	Ferritin heavy chain
10	[25]	P51884	1	4.1	3.42	9.9e-06									6	13.9	2.69	0.00023																	38429.3	HUMAN	Lumican
10	[26]	P01876									3	10.2	4.4	1.5e-07	5	14.7	3.44	9.3e-06													1	2.5	1.49	0.0089	37655	HUMAN	Ig alpha-1 chain C region
10	[27]	P02461	5	4.6	3.51	6.7e-06																					2	1.4	1.12	0.0054	2	1.4	0.72	0.0061	138565	HUMAN	Collagen alpha-1(III) chain
10	[28]	P29401									1	1.9	1.69	0.0013	6	10.4	2.08	0.0013																	67878.2	HUMAN	Transketolase
10	[29]	P02452	3	2.8	4.28	2.6e-07																					1	0.8	2.25	0.0014	2	1.6	1.62	0.0051	138943	HUMAN	Collagen alpha-1(I) chain
10	[30]	P08727					2	4.8	1.65	0.0033									2	6.2	1	0.0045					3	8.8	2.53	0.00035	4	11.5	3.06	4.6e-05	44092.3	HUMAN	Keratin, type I cytoskeletal 19
10	[31]	Q13885	2	5.4	1.83	0.003	4	8.8	2.83	0.00012																									49907.4	HUMAN	Tubulin beta-2A chain
10	[32]	P01024	1	1	2.18	6.4e-05					1	1	1.48	0.0004	4	3.8	2.61	0.00016													1	1	2.73	1.7e-05	187150	HUMAN	Complement C3
10	[33]	P00325									6	19.2	2.38	5.2e-05																					39854.9	HUMAN	Alcohol dehydrogenase 1B
10	[34]	P63261	1	8	0.56	0.0029	1	8	0.23	0.0039																	1	4.8	1.44	0.00027	3	12.8	2.83	3.2e-05	41793.2	HUMAN	Actin, cytoplasmic 2
10	[35]	P18206	1	1.8	3.19	2.7e-05	1	1.8	2.6	8.1e-05	5	7	2.32	0.00014									2	2.7	0.7	0.0076					4	5.7	2.34	0.001	123800	HUMAN	Vinculin
10	[36]	P06733	2	9.7	4.45	1.2e-07	2	9.7	4.29	2.4e-07	4	14.1	1.5	0.00076																					47169.4	HUMAN	Alpha-enolase
10	[37]	P01857	1	5.2	1.53	0.00027					4	15.2	2.53	0.00013									3	8.8	1.15	0.0065									36106.2	HUMAN	Ig gamma-1 chain C region
10	[38]	P00761	1	8.7	3.34	1.4e-05	2	17.3	3.74	2.6e-06																					1	8.7	2.73	3.7e-05	24409.7	PIG	Trypsin
10	[39]	Q01082	2	0.8	2.24	0.0015	4	2.5	1.88	0.0072																									274612	HUMAN	Spectrin beta chain, brain 1
10	[40]	P01009	2	9.8	3.72	2.7e-06																	1	4.1	0.47	0.0076									46736.9	HUMAN	Alpha-1-antitrypsin
10	[41]	Q07954					4	0.9	1.87	0.0025	1	0.4	1.9	0.00015																					504580	HUMAN	Prolow-density lipoprotein receptor-related protein 1
10	[42]	P68363					3	9.8	2.49	0.00052																					1	3.3	1.23	0.0044	50152.1	HUMAN	Tubulin alpha-1B chain
10	[43]	P02545																									4	7.7	2.19	0.00025	2	3.8	2.4	0.00078	74140.1	HUMAN	Lamin-A/C
10	[44]	P11021													4	8.6	2.28	5.7e-05																	72333.5	HUMAN	78 kDa glucose-regulated protein
10	[45]	P12109	3	4.1	2.47	3.2e-05	1	1.4	2.47	7.2e-05																									108530	HUMAN	Collagen alpha-1(VI) chain
10	[46]	P39059					2	2	2.87	0.0001																									141721	HUMAN	Collagen alpha-1(XV) chain
10	[47]	Q148H7	1	1.7	1.09	0.0098	3	6.2	2.05	0.0013	1	1.7	0.69	0.0089					1	1.7	2.38	0.00084					2	3.9	2.47	0.00058	2	3.9	2.65	0.00027	57721.1	BOVIN	Keratin, type II cytoskeletal 79
10	[48]	P11047	2	1.4	2.89	9.6e-05	2	1.4	2.46	0.00061																									177605	HUMAN	Laminin subunit gamma-1
10	[49]	P69905									3	38	2.17	0.00015					1	10.6	1.51	0.0042	1	10.6	0.88	0.0091									15257.7	HUMAN	Hemoglobin subunit alpha
10	[50]	Q15582	2	5.4	2.91	8.7e-05					1	3.4	0.97	0.003	2	3.5	1.33	0.0018																	74681.6	HUMAN	Transforming growth factor-beta-induced protein ig-h3
10	[51]	P12110	2	2	2.89	9.6e-05	1	0.9	1.5	0.0086																									108580	HUMAN	Collagen alpha-2(VI) chain
10	[52]	P00558									2	7.7	2.61	7e-05																					44615.1	HUMAN	Phosphoglycerate kinase 1
10	[53]	P06396	1	1.9	4.15	4.5e-07																													85698.2	HUMAN	Gelsolin
10	[54]	P02787	1	1.7	2.92	4.8e-05	1	1.7	3	6e-05																					1	1.7	4	2.9e-07	77050.6	HUMAN	Serotransferrin
10	[55]	P01859	1	5.2	3.59	4.9e-06																	2	3.7	0.78	0.0077									35901	HUMAN	Ig gamma-2 chain C region
10	[56]	P37837									2	6.2	1.8	0.0043																					37540.5	HUMAN	Transaldolase
10	[57]	P12814	1	1.3	1.49	0.0075					1	1.3	1.76	0.0079									2	3	1.93	0.0032									103058	HUMAN	Alpha-actinin-1
10	[58]	P06576					2	5.9	1.7	0.0018																									56560.4	HUMAN	ATP synthase subunit beta, mitochondrial
10	[59]	P01742									1	10.3	3.21	2.4e-05																					12472.1	HUMAN	Ig heavy chain V-I region EU
10	[60]	Q06830									3	16.1	1.33	0.0013					2	11.6	1.44	0.005									1	5.5	1.57	0.0047	22110.5	HUMAN	Peroxiredoxin-1
10	[61]	P46940					1	0.8	2.98	6.5e-05																									189254	HUMAN	Ras GTPase-activating-like protein IQGAP1
10	[62]	P60174									1	4.8	2.95	7.5e-05																					26669.7	HUMAN	Triosephosphate isomerase
10	[63]	Q15063	1	1.7	2.38	0.00085	1	1.7	2.85	0.00011	1	1.7	1.25	0.00029																					93314.8	HUMAN	Periostin
10	[64]	Q16555	1	2.1	1.91	0.00039	1	2.1	2.8	0.00011																									62294.2	HUMAN	Dihydropyrimidinase-related protein 2
10	[65]	P86247					1	10.9	2.78	0.00015																									12974.7	MESAU	Keratin, type II cytoskeletal 8 (Fragments)
10	[66]	P13796													1	2.1	2.63	0.00029																	70290	HUMAN	Plastin-2
10	[67]	P08603																					2	1.7	1.75	0.00032									139098	HUMAN	Complement factor H
10	[68]	P08123	1	1.1	2.45	0.00063																													129315	HUMAN	Collagen alpha-2(I) chain
10	[69]	P05783					1	2.8	0.5	0.007																					1	3	2.36	0.00075	48058.2	HUMAN	Keratin, type I cytoskeletal 18
10	[70]	P15090									1	7.6	2.26	0.00078																					14719	HUMAN	Fatty acid-binding protein, adipocyte
10	[71]	P07737									1	12.9	2.23	5.1e-05																					15054.4	HUMAN	Profilin-1
10	[72]	O24581					1	2.6	2.19	6.8e-05																									73157.4	MAIZE	Luminal-binding protein 3
10	[73]	P05141					1	4	2.13	0.00024																									32895.6	HUMAN	ADP/ATP translocase 2
10	[74]	P02088									1	6.8	2.13	0.0003					1	6.8	1	0.003	1	6.8	1.13	0.0011									15840.3	MOUSE	Hemoglobin subunit beta-1
10	[75]	P63267																	1	2.7	2.05	0.00058													41877.3	HUMAN	Actin, gamma-enteric smooth muscle
10	[76]	P40926					1	3.3	1.75	0.0041	2	12.1	1.22	0.00045																					35503.6	HUMAN	Malate dehydrogenase, mitochondrial
10	[77]	P13489									1	2.4	1.98	0.00037																					49974	HUMAN	Ribonuclease inhibitor
10	[78]	P93584																													1	8.9	1.97	0.00016	37232.9	SOLTU	Actin-82 (Fragment)
10	[79]	P06703									1	16.7	1.85	0.00048																					10179.8	HUMAN	Protein S100-A6
10	[80]	P01945									1	10.6	1.84	0.0049					1	10.6	1.51	0.0042													15248.5	MESAU	Hemoglobin subunit alpha
10	[81]	P68104					1	2.4	1.83	0.0088																									50141.3	HUMAN	Elongation factor 1-alpha 1
10	[82]	P07900									1	1.9	1.49	0.0016																					84660.4	HUMAN	Heat shock protein HSP 90-alpha
10	[83]	P06744									2	4.8	0.89	0.005																					63147.7	HUMAN	Glucose-6-phosphate isomerase
10	[84]	Q15075	1	0.7	1.35	0.0012	1	0.7	0.8	0.0069																									162467	HUMAN	Early endosome antigen 1
10	[85]	P06753													1	4.9	0.45	0.0099									1	4.9	1.34	0.0035					32819.1	HUMAN	Tropomyosin alpha-3 chain
10	[86]	P01834									1	6.6	1.25	0.00014																					11608.9	HUMAN	Ig kappa chain C region
10	[87]	P13639																					1	1.3	0.53	0.0082					1	1.3	1.16	0.0081	95339	HUMAN	Elongation factor 2
10	[88]	P07339									1	2.4	1.14	0.0034																					44552.6	HUMAN	Cathepsin D
10	[89]	P07340					1	3.6	1.13	0.0017																									35201.9	RAT	Sodium/potassium-transporting ATPase subunit beta-1
10	[90]	P11216																									1	1.9	1.04	0.001					96696.8	HUMAN	Glycogen phosphorylase, brain form
10	[91]	P68402					1	3.9	0.93	0.00043																									25569.5	HUMAN	Platelet-activating factor acetylhydrolase IB subunit beta
10	[92]	P35527					1	1.1	0.86	0.0039																									62064.8	HUMAN	Keratin, type I cytoskeletal 9
10	[93]	Q6NWF6																									1	1.7	0.85	0.0065					57760	DANRE	Keratin, type II cytoskeletal 8
10	[94]	Q2HJ81	1	2	0.81	0.0089																													49900.6	BOVIN	Tubulin beta-6 chain
10	[95]	O97490																					1	1.8	0.81	0.0024									80170.4	RABIT	Melanotransferrin
10	[96]	Q06278																									2	1.9	0.51	0.0062					147919	HUMAN	Aldehyde oxidase
10	[97]	P55072	1	1.9	0.53	0.0045																													89322.6	HUMAN	Transitional endoplasmic reticulum ATPase
10	[98]	P04075									1	5.5	0.13	0.0089																					39420.4	HUMAN	Fructose-bisphosphate aldolase A
Search Compare in ProteinProspector 5.7.1
© Copyright (2003-2011) The Regents of the University of California.

## Sheet: skin expt 2
			1.8 uM SmCE				1.8 uM SmCE + 2 uM AAPF-CMK				No enzyme control ( + 2 uM AAPF-CMK)				1.8 uM SmCB2				1.8 uM SmCB2 + 2 uM CAO74				No enzyme control ( + 2 uM CAO74)
ID	Rank	Acc #	Number of Unique Peptides	% Cov	Best Disc Score	Best Expect Val	Number of Unique Peptides	% Cov	Best Disc Score	Best Expect Val	Number of Unique Peptides	% Cov	Best Disc Score	Best Expect Val	Number of Unique Peptides	% Cov	Best Disc Score	Best Expect Val	Number of Unique Peptides	% Cov	Best Disc Score	Best Expect Val	Number of Unique Peptides	% Cov	Best Disc Score	Best Expect Val	Protein MW (Daltons)	Species	Protein Name
1	[1]	P05109	11	68.8	2.96	7.1e-05	6	46.2	2.45	0.00063	8	43	2.34	0.00034	5	46.2	2.03	0.00056	5	30.1	1.75	0.0024	5	50.5	3.16	3.1e-05	10834.6	HUMAN	Protein S100-A8
1	[2]	P21291	7	36.3	4.18	3.8e-07	7	44	2.64	7.4e-05	6	39.4	3.14	3.3e-05	2	8.3	2.65	0.00027	1	5.2	1.43	0.001	2	13	2.84	0.00012	20567.6	HUMAN	Cysteine and glycine-rich protein 1
1	[3]	P68871	3	26.5	2.63	0.0003	4	37.4	1.83	0.0017	6	39.5	3.52	6.6e-06	7	45.6	4.01	8.2e-07	3	18.4	1.39	0.00041	3	31.3	2.72	1.5e-05	15998.5	HUMAN	Hemoglobin subunit beta
1	[4]	P62987	4	32.8	3.25	2.1e-05	5	32.8	2.38	0.00085	2	19.5	2.73	0.00016	6	47.7	2.56	0.00025	7	46.1	2.81	9.2e-05	4	39.1	2.67	0.00024	14728.5	HUMAN	Ubiquitin-60S ribosomal protein L40
1	[5]	P15090	1	7.6	0.41	0.007									5	23.5	3.01	5.5e-05	5	23.5	1.69	0.0011	2	23.5	1.68	0.0016	14719	HUMAN	Fatty acid-binding protein, adipocyte
1	[6]	Q53GG5	2	7.1	1.46	0.0011	2	6.6	1.76	0.0016	4	14	2.2	0.00082	4	14	3.12	3.6e-05	3	11	0.94	0.0014	4	14	2.44	0.00018	39232.8	HUMAN	PDZ and LIM domain protein 3
1	[7]	P06703					2	22.2	1.91	0.0063					3	42.2	3.03	5.3e-05	3	42.2	2.05	0.00019	3	42.2	2.14	0.001	10179.8	HUMAN	Protein S100-A6
1	[8]	P07108	3	34.5	2.87	0.00011	2	34.5	2.04	0.0036	4	57.5	2.31	0.0012	2	29.9	2.19	0.0019	2	27.6	2.3	0.0012	2	27.6	2.65	0.00027	10044.5	HUMAN	Acyl-CoA-binding protein
1	[9]	P09382	1	14.1	2.69	0.00015	1	14.1	1.49	0.0014	2	20	2.12	0.00071	2	20	2.38	0.00085	1	14.1	3.26	2e-05	4	40	2.82	0.00013	14715.8	HUMAN	Galectin-1
1	[10]	P84856									3	6.6	3.29	3.3e-06													40445.8	CERPY	Actin, cytoplasmic 1
1	[11]	P14174	2	10.4	3.08	2.8e-05	2	10.4	3.2	2.5e-05	2	10.4	2.59	0.00035	1	10.4	3.37	1.2e-05	3	10.4	3.27	1.2e-05	3	10.4	2.25	0.00088	12476.4	HUMAN	Macrophage migration inhibitory factor
1	[12]	P06702	2	28.1	0.65	0.0057					1	13.2	1.82	0.00057	2	28.1	0.85	0.0068	4	35.1	2.29	0.00011	4	35.1	1.42	0.0014	13242.1	HUMAN	Protein S100-A9
1	[13]	P31949	3	37.1	1.17	0.0024					3	34.3	3.06	1.3e-05													11740.6	HUMAN	Protein S100-A11
1	[14]	P63107	2	14.8	1.24	0.0018	2	19.7	1.9	0.00014	4	46.5	2	0.00018	1	6.3	0.2	0.0094					2	19.7	2.33	3.8e-05	15214.7	MACFU	Hemoglobin subunit alpha
1	[15]	P02768	2	3.6	1.25	0.001	3	5.7	2.57	4.1e-05	4	5.3	2.08	0.00069	3	4.9	2.72	8.8e-05	1	1.6	1.28	6.9e-05	2	3.3	1.61	0.00038	69367.4	HUMAN	Serum albumin
1	[16]	P10599	2	22.9	2.17	0.0021	3	31.4	2.45	0.00062	3	31.4	1.46	0.0032	4	31.4	1.55	0.0033	3	31.4	1.61	0.0015	2	19	1.55	0.0026	11737.6	HUMAN	Thioredoxin
1	[17]	Q13642	3	9.9	2.31	0.00031	2	7.1	1.38	0.003	4	9.6	2.05	0.00038	1	3.4	1.12	0.0025					2	7.1	2.33	0.00029	36263.4	HUMAN	Four and a half LIM domains protein 1
1	[18]	P61604	2	25.5	3.84	1.6e-06	1	13.7	3.8	2e-06	2	23.5	2.66	1.7e-05	1	13.7	3.46	8.3e-06	1	13.7	2.24	0.00023	1	13.7	2.42	0.00011	10931.8	HUMAN	10 kDa heat shock protein, mitochondrial
1	[19]	Q9H299	1	10.8	0.89	0.0013	3	43	2.15	0.0018	2	31.2	0.66	0.0011	1	10.8	2.61	7.7e-05	1	10.8	0.83	0.0011	2	22.6	2.03	0.00057	10437.8	HUMAN	SH3 domain-binding glutamic acid-rich-like protein 3
1	[20]	Q14315	2	1.1	2.79	3.2e-05					3	1.2	1.41	0.0013	2	0.8	0.88	0.0069	1	0.4	0.46	0.0025	3	1.1	2.11	0.00032	291025	HUMAN	Filamin-C
1	[21]	P02671					1	1.5	0.43	0.0073	2	2.4	3.21	2.1e-05													94973.8	HUMAN	Fibrinogen alpha chain
1	[22]	Q9Y333	1	20	3.24	2.2e-05	1	20	0.37	0.004	2	28.4	3.06	1.1e-05													10834.6	HUMAN	U6 snRNA-associated Sm-like protein LSm2
1	[23]	P50461	1	8.8	3.98	9.3e-07					1	8.8	0.33	0.0097													20969.1	HUMAN	Cysteine and glycine-rich protein 3
1	[24]	P62805									3	27.2	1.43	0.0025					2	19.4	1.8	0.0038	2	19.4	2.19	0.0019	11367.4	HUMAN	Histone H4
1	[25]	P00738													2	7.4	1.89	0.00037	1	4.2	1.58	0.001	3	10.3	1.38	0.0028	45205.7	HUMAN	Haptoglobin
1	[26]	P26447	1	7.9	1.28	0.0056					2	18.8	2.03	0.00019					3	27.7	1.18	0.0022	2	18.8	1.81	0.0044	11728.6	HUMAN	Protein S100-A4
1	[27]	P21333	2	0.7	1.5	0.001					3	1.2	1.28	0.0058													280741	HUMAN	Filamin-A
1	[28]	P01940									1	20.6	3.22	3.1e-06													15186.5	TARBA	Hemoglobin subunit alpha
1	[29]	P84090																	1	11.5	3.2	2.8e-06					12259.1	HUMAN	Enhancer of rudimentary homolog
1	[30]	Q96HC4	1	2.9	0.36	0.0067					3	5.7	1.33	0.0013	2	4.4	1.68	0.00087					2	5.7	1.4	0.0072	64002.7	HUMAN	PDZ and LIM domain protein 5
1	[31]	P02144									2	19.5	1.55	0.0049													17184	HUMAN	Myoglobin
1	[32]	P59665	1	9.6	1.45	0.00013	1	9.6	2.69	4.9e-05	1	9.6	1.85	0.00015									1	9.6	1.95	0.00019	10201.1	HUMAN	Neutrophil defensin 1
1	[33]	P07483													1	7.5	2.64	0.00027									14774.8	RAT	Fatty acid-binding protein, heart
1	[34]	P61769													1	8.4	2.12	0.0021					1	8.4	2.42	0.00032	13714.7	HUMAN	Beta-2-microglobulin
1	[35]	P54578	1	2.6	2.38	0.00023	1	2.6	2.05	0.00014	2	4.5	0.82	0.0031													56069.6	HUMAN	Ubiquitin carboxyl-terminal hydrolase 14
1	[36]	P62312	1	13.8	1.81	0.00017	2	23.8	1.65	0.00045																	9127.7	HUMAN	U6 snRNA-associated Sm-like protein LSm6
1	[37]	O75112									2	3	1.48	0.0017													77135.6	HUMAN	LIM domain-binding protein 3
1	[38]	P02088	1	6.8	0.8	0.0055	1	6.8	0.88	0.0036					1	6.8	2.28	6.9e-05					1	6.8	1.6	0.00073	15840.3	MOUSE	Hemoglobin subunit beta-1
1	[39]	P62318	1	7.9	1.62	0.0095	1	7.9	1.61	0.0034	1	7.9	2.03	0.0026													13916.4	HUMAN	Small nuclear ribonucleoprotein Sm D3
1	[40]	P19237									1	6.4	0.72	0.0053	1	6.4	0.65	0.005					1	6.4	2.03	0.00044	21692.5	HUMAN	Troponin I, slow skeletal muscle
1	[41]	P04080													1	12.2	2.02	0.00016	1	12.2	1.22	0.00061					11139.7	HUMAN	Cystatin-B
1	[42]	P07910	2	7.5	1.06	0.0044	2	7.5	0.5	0.0055	1	3.9	0.55	0.0044													33670.3	HUMAN	Heterogeneous nuclear ribonucleoproteins C1/C2
1	[43]	Q9NR12	1	2.6	0.07	0.0082	1	2.6	1.99	9.7e-05																	49845.1	HUMAN	PDZ and LIM domain protein 7
1	[44]	P60903									1	10.3	1.98	0.00015													11203.2	HUMAN	Protein S100-A10
1	[45]	P02652					1	11	1.89	0.0028																	11175.1	HUMAN	Apolipoprotein A-II
1	[46]	P01945													1	10.6	1.85	0.0011									15248.5	MESAU	Hemoglobin subunit alpha
1	[47]	P01951													1	10.6	1.85	0.0011									15188.4	TALEU	Hemoglobin subunit alpha
1	[48]	P07602	1	2.1	1.64	0.0012	1	2.1	1.45	0.0011																	58113.3	HUMAN	Proactivator polypeptide
1	[49]	Q9HD89	2	24.1	0.9	0.0059					1	10.2	1.43	0.0094													11419.5	HUMAN	Resistin
1	[50]	Q9P1F3	1	19.8	1.15	0.0011	1	19.8	0.74	0.00045	1	19.8	1.62	4.7e-05													9056.6	HUMAN	UPF0727 protein C6orf115
1	[51]	P62942																	1	13	1.54	0.00076	1	13	0.92	0.0066	11950.8	HUMAN	Peptidyl-prolyl cis-trans isomerase FKBP1A
1	[52]	P30041	2	15.2	1.15	0.00054					1	9.8	0.66	0.001													25035.2	HUMAN	Peroxiredoxin-6
1	[53]	P02795	1	13.1	1.49	0.00035													1	13.1	0.32	0.0099					6042.3	HUMAN	Metallothionein-2
1	[54]	P60981									1	7.9	1.48	0.00046													18505.9	HUMAN	Destrin
1	[55]	O95969	1	12.2	1.43	0.0014																					9925.2	HUMAN	Secretoglobin family 1D member 2
1	[56]	P31151	1	10.9	0.21	0.0054	1	10.9	1.41	0.0026									1	12.9	0.7	0.0032					11471.1	HUMAN	Protein S100-A7
1	[57]	Q9BRA2																					2	15.4	0.93	0.0022	13940.9	HUMAN	Thioredoxin domain-containing protein 17
1	[58]	P62937					1	8.5	1.21	0.00023																	18012.7	HUMAN	Peptidyl-prolyl cis-trans isomerase A
1	[59]	P04004	1	3.1	1.18	7.8e-05																	1	3.1	0.91	0.00064	54306.1	HUMAN	Vitronectin
1	[60]	Q8TF09	1	16.7	1.17	0.00054	1	16.7	0.27	0.0045																	10854.7	HUMAN	Dynein light chain roadblock-type 2
1	[61]	P26599	1	1.5	0.1	0.0094									1	1.5	1.17	0.0022									57221.8	HUMAN	Polypyrimidine tract-binding protein 1
1	[62]	Q5D862	1	0.5	1.06	0.0014					1	0.5	0.2	0.0067													248074	HUMAN	Filaggrin-2
1	[63]	P01857					1	5.2	0.81	0.0019																	36106.2	HUMAN	Ig gamma-1 chain C region
1	[64]	P10462					1	10.3	0.72	0.0092																	10893.5	BOVIN	Protein S100-A2
1	[65]	P46940									1	1.1	0.68	0.0014													189254	HUMAN	Ras GTPase-activating-like protein IQGAP1
1	[66]	Q15365					1	3.1	0.53	0.0045																	37498.2	HUMAN	Poly(rC)-binding protein 1
1	[67]	Q99536					1	2.8	0.52	0.0041																	41920.6	HUMAN	Synaptic vesicle membrane protein VAT-1 homolog
1	[68]	P41218					1	2.9	0.52	0.0057																	45836.5	HUMAN	Myeloid cell nuclear differentiation antigen
1	[69]	P23528					1	6.6	0.49	0.0044																	18502.7	HUMAN	Cofilin-1
1	[70]	P20018																					1	6.4	0.42	0.0094	15271.5	LEMVA	Hemoglobin subunit alpha-1
1	[71]	P0AA25									1	8.3	0.38	0.0088													11806.7	ECOLI	Thioredoxin-1
1	[72]	P30046													1	9.3	0.29	0.004									12711.9	HUMAN	D-dopachrome decarboxylase
1	[73]	P14621									1	9.1	0.23	0.0041													11139.7	HUMAN	Acylphosphatase-2
1	[74]	[-Q67XN2]					1	1.4	0.13	0.0091																	56178.8	ARATH	Beta-glucosidase 8
1	[75]	P09211									1	5.7	0.13	0.0086													23356	HUMAN	Glutathione S-transferase P
2	[1]	P68871	13	82.3	5.46	1.6e-09	13	88.4	5.19	5.3e-09	17	89.1	5.44	1.8e-09	16	88.4	4.99	1.2e-08	14	77.6	5.01	1.1e-08	16	88.4	4.6	6.6e-08	15998.5	HUMAN	Hemoglobin subunit beta
2	[2]	P69905	5	36.6	2.95	7.4e-05	6	54.2	2.67	0.00024	10	86.6	3.31	1.6e-05	11	67.6	3.52	6.6e-06	6	58.5	2.61	0.00015	12	78.9	3.69	3.1e-06	15257.7	HUMAN	Hemoglobin subunit alpha
2	[3]	P15090	6	56.1	2.52	0.00046	7	58.3	3.26	2e-05	7	58.3	3.41	1e-05	6	50.8	3.27	1.7e-05	7	62.9	4.22	3.3e-07	10	68.9	4.22	3.3e-07	14719	HUMAN	Fatty acid-binding protein, adipocyte
2	[4]	P05413	3	24.1	2.73	0.00016	1	7.5	1.74	0.0012	6	41.4	2.36	0.00093	5	43.6	2.04	0.0024	5	39.1	2.06	0.00078	10	78.2	2.52	0.00046	14858.2	HUMAN	Fatty acid-binding protein, heart
2	[5]	P61626	7	49.3	2.25	0.00079	4	25	1.75	0.0057	3	16.9	1.55	0.0061	9	43.2	3.49	7.4e-06	6	31.1	3.13	3.5e-05	2	12.2	1.61	0.001	16537.2	HUMAN	Lysozyme C
2	[6]	P05109					7	50.5	2.51	0.00049																	10834.6	HUMAN	Protein S100-A8
2	[7]	P62805									6	51.5	2.92	7.7e-05									6	55.3	2.24	0.00067	11367.4	HUMAN	Histone H4
2	[8]	P02078	4	23.2	2.96	7e-05	3	16.9	2.54	0.00034	4	23.2	2.86	0.00011	4	23.2	3.16	3e-05	4	23.2	2.78	0.00015	2	16.9	2.42	0.00025	15751.2	CAPHI	Hemoglobin subunit beta-C
2	[9]	P07737	1	12.9	1.78	9.7e-05	1	12.9	0.35	0.0029	2	12.9	1.73	0.00027	3	15	2.57	0.00032	5	39.3	2.16	0.00087	3	28.6	3.2	1.4e-05	15054.4	HUMAN	Profilin-1
2	[10]	Q01469													3	30.4	2.89	7.8e-05	3	33.3	3.35	1.3e-05	1	10.4	1.98	0.00018	15164.6	HUMAN	Fatty acid-binding protein, epidermal
2	[11]	P47929	3	20.6	2.98	6.5e-05	4	39.7	1.42	0.0012	3	23.5	2.08	0.00055									3	23.5	2.74	0.00018	15075.2	HUMAN	Galectin-7
2	[12]	P07420					2	16.1	3.91	1.2e-06					1	16.1	3.31	1.6e-05	1	16.1	3.79	2e-06	1	16.1	3.92	1.2e-06	9479	DASVI	Hemoglobin subunit beta (Fragment)
2	[13]	Q01995	1	4.5	2.48	0.0002	1	4.5	1.24	0.0034					3	17.4	2.08	0.00054	3	15.9	2.28	0.0008	2	10.4	1.39	0.0018	22611.1	HUMAN	Transgelin
2	[14]	P06702	2	24.6	1.05	0.0026	3	28.1	2.64	0.00015	1	13.2	1.89	0.00052	1	13.2	2.29	0.00017					1	13.2	1.47	0.0026	13242.1	HUMAN	Protein S100-A9
2	[15]	P09382	1	14.1	2.91	8.7e-05	1	14.1	2.34	0.00099					2	20	1.19	0.0056	2	23	3.46	8.4e-06					14715.8	HUMAN	Galectin-1
2	[16]	P99999	2	23.8	0.68	0.0044					2	18.1	3.09	2.6e-05					2	23.8	1.36	0.0015	1	10.5	0.17	0.0061	11748.8	HUMAN	Cytochrome c
2	[17]	P04080	1	12.2	1.9	0.00035	2	24.5	0.97	0.0034					2	24.5	2.03	0.00069	2	24.5	0.56	0.0038	1	12.2	2.75	1.9e-05	11139.7	HUMAN	Cystatin-B
2	[18]	P62937					1	9.1	0.87	0.005					3	18.8	2.29	1.3e-05									18012.7	HUMAN	Peptidyl-prolyl cis-trans isomerase A
2	[19]	P02545	2	3.9	1.82	0.00021													2	4.2	2.56	3.6e-05					74140.1	HUMAN	Lamin-A/C
2	[20]	P30101																	2	4.4	2.12	0.0003					56782.9	HUMAN	Protein disulfide-isomerase A3
2	[21]	P00738													1	4.2	3.64	3.9e-06					1	4.2	1.57	0.0019	45205.7	HUMAN	Haptoglobin
2	[22]	O75368	1	11.4	2.99	4.6e-05													1	11.4	0.84	0.0051					12774.4	HUMAN	SH3 domain-binding glutamic acid-rich-like protein
2	[23]	P14174	1	10.4	1.82	0.00048	1	10.4	2.97	5.4e-05					1	10.4	2.85	8.4e-05									12476.4	HUMAN	Macrophage migration inhibitory factor
2	[24]	O60814									3	27	1.44	0.0005	1	6.3	0.74	0.0046	1	6.3	0.99	0.00022					13890.3	HUMAN	Histone H2B type 1-K
2	[25]	P10599					1	12.4	1.74	0.00077					3	22.9	1.38	0.0024									11737.6	HUMAN	Thioredoxin
2	[26]	P07410	1	9.6	0.25	0.0084									1	9.6	2.65	1.7e-05					1	9.6	2.36	4.3e-05	15780.2	SPETO	Hemoglobin subunit beta-S/F
2	[27]	P02768													3	5.3	1.08	0.0031									69367.4	HUMAN	Serum albumin
2	[28]	P07108					1	16.1	2.54	0.00043					1	16.1	1.05	0.0025									10044.5	HUMAN	Acyl-CoA-binding protein
2	[29]	P31151					3	22.8	1.02	0.0037																	11471.1	HUMAN	Protein S100-A7
2	[30]	P19886	1	8.8	2.17	0.0021	1	8.8	2.16	0.0022	1	8.8	2.18	0.002	1	8.8	2.37	0.00088	1	8.8	2.04	0.0036	1	8.8	2.38	0.00084	15934.5	COLPO	Hemoglobin subunit delta
2	[31]	B2KHZ4	1	8.2	0.65	0.0067					1	8.2	2.18	0.00057	1	8.2	0.84	0.0092					1	8.2	2.23	0.00083	16023.6	RHIFE	Hemoglobin subunit beta
2	[32]	P37802																	2	6	1.04	0.0088					22391.7	HUMAN	Transgelin-2
2	[33]	P01945																					1	10.6	1.9	0.0066	15248.5	MESAU	Hemoglobin subunit alpha
2	[34]	P23020									1	15.1	1.72	0.00065													15987.4	PROCR	Hemoglobin subunit beta
2	[35]	P49773																					1	7.1	1.56	0.0076	13802	HUMAN	Histidine triad nucleotide-binding protein 1
2	[36]	P01962	1	10.6	1.34	0.00077	1	10.6	1.46	0.0017																	15290.5	TAPTE	Hemoglobin subunit alpha-1/2
2	[37]	P21291					1	5.2	1.08	0.0089	1	8.8	1.45	0.00024													20567.6	HUMAN	Cysteine and glycine-rich protein 1
2	[38]	P62942					1	13	1.24	0.0011	1	13	1.42	0.0038													11950.8	HUMAN	Peptidyl-prolyl cis-trans isomerase FKBP1A
2	[39]	P01998									1	10.6	1.3	0.0068													15574.1	CRONI	Hemoglobin subunit alpha
2	[40]	P61769													1	8.4	1.2	0.0018									13714.7	HUMAN	Beta-2-microglobulin
2	[41]	Q45XI4																	1	9.5	1.08	0.00025					16493	DENDR	Hemoglobin subunit deltaH
2	[42]	P55854																	1	11.7	1.06	0.0015					11637.1	HUMAN	Small ubiquitin-related modifier 3
2	[43]	P61077																	1	7.5	1.04	0.0074					16687.3	HUMAN	Ubiquitin-conjugating enzyme E2 D3
2	[44]	P14649													1	6.2	1	0.0062									22764.2	HUMAN	Myosin light chain 6B
2	[45]	Q9BRA2									1	7.3	0.93	0.0043													13940.9	HUMAN	Thioredoxin domain-containing protein 17
2	[46]	P06703													1	20	0.84	0.0022									10179.8	HUMAN	Protein S100-A6
2	[47]	Q9H299					1	10.8	0.71	0.0012																	10437.8	HUMAN	SH3 domain-binding glutamic acid-rich-like protein 3
2	[48]	P15121	1	2.5	0.67	0.0077																					35853.7	HUMAN	Aldose reductase
2	[49]	Q9NZT1																	1	7.5	0.58	0.0055					15892.6	HUMAN	Calmodulin-like protein 5
2	[50]	P21333					2	0.7	0.46	0.0091																	280741	HUMAN	Filamin-A
2	[51]	P04908																	1	14.6	0.52	0.007					14135.6	HUMAN	Histone H2A type 1-B/E
2	[52]	O15075					1	1.5	0.5	0.0039																	82224.7	HUMAN	Serine/threonine-protein kinase DCLK1
3	[1]	P02144	11	70.1	3.55	5.7e-06	11	69.5	4	8.6e-07	16	78.6	3.53	6.3e-06	16	84.4	4.15	4.4e-07	8	51.9	3.69	3.2e-06	19	83.8	3.39	1.2e-05	17184	HUMAN	Myoglobin
3	[2]	P68871	11	74.1	3.94	1.1e-06	15	89.1	5.04	9.8e-09	9	59.9	3.48	7.7e-06	12	69.4	4.22	3.3e-07	7	43.5	4.03	7.5e-07	7	41.5	4.12	5e-07	15998.5	HUMAN	Hemoglobin subunit beta
3	[3]	Q01995	8	34.3	3.12	3.7e-05	6	35.8	2.16	0.00088	8	36.3	3.29	1.8e-05	11	58.7	3.7	3e-06	10	46.3	2.82	7.9e-05	11	51.7	2.63	0.00029	22611.1	HUMAN	Transgelin
3	[4]	P69905	4	25.4	2.57	0.00038	11	78.9	3	5.9e-05	7	65.5	3.07	4.5e-05	9	59.2	3.41	3e-06	3	25.4	2.69	0.00023	4	38	2.37	0.00075	15257.7	HUMAN	Hemoglobin subunit alpha
3	[5]	P62937	5	36.4	4.02	4e-07	5	36.4	3.39	1.1e-05	7	47.3	4	2.4e-07	10	68.5	3.18	1.7e-05	9	50.9	4.33	2.1e-07	7	43.6	3.28	2.6e-06	18012.7	HUMAN	Peptidyl-prolyl cis-trans isomerase A
3	[6]	P37802	2	13.6	1.55	0.0069									7	38.2	2.32	0.0011	6	30.7	2.39	0.00082	4	17.6	2.33	0.00081	22391.7	HUMAN	Transgelin-2
3	[7]	P00738	3	11.1	2.61	6.3e-05	1	4.2	2.53	0.00021	6	12.3	3.54	4.1e-06	2	7.9	1.3	0.0074	2	7.4	1.94	0.00038	5	18.7	2.08	0.00029	45205.7	HUMAN	Haptoglobin
3	[8]	P02545	1	1.2	0.73	0.0044	4	8.9	3.59	4.8e-06	1	2.1	2.2	0.00022	1	2.1	2.21	0.00021	2	3.9	0.81	0.0029					74140.1	HUMAN	Lamin-A/C
3	[9]	P47929					5	50	2.5	5.9e-05																	15075.2	HUMAN	Galectin-7
3	[10]	P61626					4	25	2.33	0.00048					4	24.3	3.5	5.6e-06									16537.2	HUMAN	Lysozyme C
3	[11]	P02078	1	7	1.93	0.00068	2	16.9	2.46	0.00055	1	7	1.56	0.00099	4	23.2	2.85	6.8e-05	1	7	1.54	0.00063	1	7	1.96	0.00059	15751.2	CAPHI	Hemoglobin subunit beta-C
3	[12]	P15090	1	7.6	1.08	0.0022	4	23.5	2.37	0.0003	1	15.9	0.37	0.0056	3	23.5	3.99	8.9e-07									14719	HUMAN	Fatty acid-binding protein, adipocyte
3	[13]	P22392	5	38.2	1.66	0.0011	2	14.5	2.14	0.00013	3	20.4	2.38	0.00032	3	25	3.11	3.6e-05	2	19.1	2.62	0.0003	4	31.6	2.63	0.00019	17298.2	HUMAN	Nucleoside diphosphate kinase B
3	[14]	P23528	1	6.6	1.27	0.00038									1	6.6	2.98	1.8e-05	5	30.7	2.31	0.0002					18502.7	HUMAN	Cofilin-1
3	[15]	P05109	1	11.8	1.34	0.00056	3	20.4	2.61	0.00032	3	20.4	1.56	0.0028													10834.6	HUMAN	Protein S100-A8
3	[16]	P62805					4	41.7	1.47	0.0063	1	11.7	1.63	0.0016									1	11.7	1.33	0.0034	11367.4	HUMAN	Histone H4
3	[17]	P02792	1	9.1	0.64	0.0078	2	17.7	1.38	0.00057	2	17.7	2.55	6.8e-05	2	17.7	2.83	1.8e-05	2	17.7	1.24	0.00069	2	17.7	2.61	2.3e-05	20019.8	HUMAN	Ferritin light chain
3	[18]	Q13642	2	7.1	2.5	0.00024					2	7.4	1.97	0.00017					2	7.1	1.11	0.0017	1	3.4	0.99	0.003	36263.4	HUMAN	Four and a half LIM domains protein 1
3	[19]	P17931	2	10	2.19	8.3e-05					3	15.2	1.9	0.00019	1	4.4	1.6	0.0021									26152.5	HUMAN	Galectin-3
3	[20]	P59998																	4	25.6	1.53	0.002					19667.2	HUMAN	Actin-related protein 2/3 complex subunit 4
3	[21]	P06702	1	13.2	1.03	0.005	2	28.1	2.34	0.00055	1	13.2	1.48	0.00086	1	13.2	2.54	0.00018	1	13.2	0.92	0.0014	1	13.2	0.44	0.01	13242.1	HUMAN	Protein S100-A9
3	[22]	P52565	2	10.8	2.93	9e-06					1	7.4	0.68	0.0044					1	7.4	2.07	0.00024	1	7.4	1	0.0011	23207.3	HUMAN	Rho GDP-dissociation inhibitor 1
3	[23]	P09382					2	23	2.01	0.001					1	14.1	2.34	9.9e-05									14715.8	HUMAN	Galectin-1
3	[24]	P18969	2	14.8	1.81	0.0097	2	8.5	2.13	0.0025																	15263.6	AILFU	Hemoglobin subunit alpha
3	[25]	P02768													3	5.7	1.38	0.0011					3	4.6	0.72	0.0048	69367.4	HUMAN	Serum albumin
3	[26]	Q06830	3	20.6	1.59	0.0013																					22110.5	HUMAN	Peroxiredoxin-1
3	[27]	P09211	2	13.3	1.71	0.0011																					23356	HUMAN	Glutathione S-transferase P
3	[28]	P07420													1	16.1	3.2	2.5e-05									9479	DASVI	Hemoglobin subunit beta (Fragment)
3	[29]	P07737					1	12.9	1.1	0.0017					2	20.7	1.66	0.0021									15054.4	HUMAN	Profilin-1
3	[30]	P07483									2	14.3	1.88	0.0023					1	7.5	1.58	0.0018					14774.8	RAT	Fatty acid-binding protein, heart
3	[31]	P11756									1	8.2	3.06	4.7e-05	1	8.2	2.95	7.5e-05									15732.2	TADBR	Hemoglobin subunit beta
3	[32]	Q01469													2	22.2	1.67	0.00023									15164.6	HUMAN	Fatty acid-binding protein, epidermal
3	[33]	Q13404																	1	8.8	2.39	0.0008					16495.1	HUMAN	Ubiquitin-conjugating enzyme E2 variant 1
3	[34]	P19886	1	8.8	2.29	0.0012	1	8.8	2.35	0.00097					1	8.8	1.86	0.0018									15934.5	COLPO	Hemoglobin subunit delta
3	[35]	P52566	1	4	1.05	0.0089													2	7.5	1.43	0.0029	1	4	0.98	0.0092	22988.2	HUMAN	Rho GDP-dissociation inhibitor 2
3	[36]	P01945					1	10.6	2.19	0.0019																	15248.5	MESAU	Hemoglobin subunit alpha
3	[37]	P04080					2	24.5	1.41	0.0012																	11139.7	HUMAN	Cystatin-B
3	[38]	P21291					1	5.2	1.98	0.00053																	20567.6	HUMAN	Cysteine and glycine-rich protein 1
3	[39]	P00441									2	17.5	0.62	0.0043	1	23.4	0.47	0.0056	2	16.2	1.45	0.00015	1	13	0.43	0.0062	15935.9	HUMAN	Superoxide dismutase [Cu-Zn]
3	[40]	P61077													1	7.5	1.85	0.0015									16687.3	HUMAN	Ubiquitin-conjugating enzyme E2 D3
3	[41]	Q8WZ42									1	0	1.81	0.00049													3.81622e+06	HUMAN	Titin
3	[42]	P61088									1	6.6	0.38	0.0093	1	7.2	1.58	0.005									17138	HUMAN	Ubiquitin-conjugating enzyme E2 N
3	[43]	P30050													1	5.5	1.46	0.0039									17818.7	HUMAN	60S ribosomal protein L12
3	[44]	P33431													1	6.5	1.44	0.0015	1	6.5	0.66	0.0031					15669.7	CAVPO	Superoxide dismutase [Cu-Zn]
3	[45]	P01857									1	3.6	1.33	0.00086					1	3.6	0.22	0.0091					36106.2	HUMAN	Ig gamma-1 chain C region
3	[46]	P04179	2	12.6	0.78	0.0036																					24722.3	HUMAN	Superoxide dismutase [Mn], mitochondrial
3	[47]	Q6PL31									1	7.1	1.31	0.00059													17104.8	OCHCU	Myoglobin
3	[48]	P06454					1	13.5	1.2	0.00097																	12203	HUMAN	Prothymosin alpha
3	[49]	P63316	1	9.3	1.13	0.003																	1	9.3	0.87	0.0038	18402.7	HUMAN	Troponin C, slow skeletal and cardiac muscles
3	[50]	P25398					1	7.6	1.04	0.0087																	14515.1	HUMAN	40S ribosomal protein S12
3	[51]	P60981													1	7.9	1.01	0.0063									18505.9	HUMAN	Destrin
3	[52]	Q9NZT1													1	7.5	0.98	0.0021									15892.6	HUMAN	Calmodulin-like protein 5
3	[53]	B2KHZ4													1	8.2	0.93	0.0048									16023.6	RHIFE	Hemoglobin subunit beta
3	[54]	O15273																	1	6.6	0.72	0.0025					19051.8	HUMAN	Telethonin
3	[55]	Q969H8	1	5.2	0.57	0.0017	1	5.2	0.38	0.0059																	18795.4	HUMAN	UPF0556 protein C19orf10
3	[56]	P07410					1	9.6	0.43	0.0027																	15780.2	SPETO	Hemoglobin subunit beta-S/F
3	[57]	P02647																	1	5.2	0.21	0.0091					30778.1	HUMAN	Apolipoprotein A-I
4	[1]	P60174	14	56.2	3.57	5.2e-06	10	46.6	3.11	3.8e-05	12	57	3.41	1e-05	9	44.2	3.2	2.5e-05	8	39	3.38	1.2e-05	10	49.8	4.15	4.5e-07	26669.7	HUMAN	Triosephosphate isomerase
4	[2]	P68871	7	49.7	3.47	8.1e-06	12	74.1	3.43	9.7e-06	6	43.5	3.83	1.8e-06	6	54.4	4.22	3.3e-07	2	15.6	3.27	1.7e-05	3	24.5	3.25	1e-05	15998.5	HUMAN	Hemoglobin subunit beta
4	[3]	P02647	14	41.6	2.99	6.4e-05	10	38.6	2.45	0.00062	10	33.3	3.47	5.3e-06	11	44.6	2.67	0.00025	6	26.6	3	6e-05	12	41.9	3.18	2.6e-05	30778.1	HUMAN	Apolipoprotein A-I
4	[4]	P02144	4	26.6	1.93	0.0016	9	69.5	3.83	1.7e-06	8	48.1	3.15	3.1e-05	9	57.8	3.86	1.6e-06	1	10.4	0.87	0.003	3	29.2	3.1	3.9e-05	17184	HUMAN	Myoglobin
4	[5]	P07451	5	22.7	3.1	1.2e-05	1	5	0.35	0.0032	4	18.5	3.27	1.9e-05	9	36.5	3.26	1e-05	4	20.8	2.05	0.00016	1	3.5	0.36	0.0047	29557.7	HUMAN	Carbonic anhydrase 3
4	[6]	P62937	2	11.5	1.29	0.00031	5	42.4	2.82	1e-05	2	11.5	0.97	0.00073	6	41.8	3.79	2.1e-06									18012.7	HUMAN	Peptidyl-prolyl cis-trans isomerase A
4	[7]	P63104	6	24.9	2.87	0.0001					7	35.9	2.9	9.1e-05	5	26.5	2.94	7.9e-05	4	18.8	2.72	0.00019	1	4.9	1.55	0.0018	27745.3	HUMAN	14-3-3 protein zeta/delta
4	[8]	P01834	4	54.7	3.84	1.1e-06	5	56.6	2.74	9.8e-05	4	56.6	3.21	2e-05	5	56.6	3.89	1.3e-06	4	54.7	2.24	6.5e-05	6	56.6	3.02	1.5e-05	11608.9	HUMAN	Ig kappa chain C region
4	[9]	P30086	3	29.9	2.94	1.8e-05	4	29.9	2.9	2.5e-05	2	15	1.99	0.00065	1	11.8	0.28	0.0064	3	26.2	2.46	0.00013	7	69.5	3.21	1.5e-05	21057	HUMAN	Phosphatidylethanolamine-binding protein 1
4	[10]	Q06830	6	30.2	1.58	0.0031	4	21.1	2.11	0.0014	6	30.2	3.22	2.3e-05	6	33.7	2.2	0.0018	3	23.6	2.05	0.00051	6	30.2	2.8	2.6e-05	22110.5	HUMAN	Peroxiredoxin-1
4	[11]	P69905	2	16.9	1.4	0.0035	5	36.6	2.86	0.00011	3	28.2	2.55	0.00042	4	28.2	2.28	0.0013					2	16.9	1.25	0.0042	15257.7	HUMAN	Hemoglobin subunit alpha
4	[12]	P30041	6	28.6	1.9	0.00082	5	25.4	1.58	0.0015	7	35.7	2.56	4.4e-05	1	5.4	1.2	0.0046					5	32.1	2.88	7.8e-06	25035.2	HUMAN	Peroxiredoxin-6
4	[13]	P09211	3	18.1	2.99	3.2e-05	3	18.1	3.24	2.1e-05	4	26.7	2.81	3.6e-05	3	18.1	3.63	4.1e-06	3	22.9	3.59	4.8e-06	3	21.9	3.72	2.7e-06	23356	HUMAN	Glutathione S-transferase P
4	[14]	Q01995					6	27.9	2.02	0.0011	2	14.9	0.5	0.0091	3	15.4	1.84	0.0084									22611.1	HUMAN	Transgelin
4	[15]	P0CG05	3	37.7	3.25	2e-05	2	23.6	2.2	0.0019	1	14.2	4.03	7.4e-07	4	44.3	3.41	1e-05					3	30.2	2.56	0.00014	11293.7	HUMAN	Ig lambda-2 chain C regions
4	[16]	P04179	4	26.6	2.3	0.00046	4	25.7	1.93	0.0016	4	25.7	2.84	0.00012	3	16.7	2.02	0.00037					5	48.6	1.96	0.00035	24722.3	HUMAN	Superoxide dismutase [Mn], mitochondrial
4	[17]	P02768					3	6.6	1.72	0.00024	3	5.7	2.44	6.4e-05	2	4.1	0.95	0.0062					4	8	2.62	0.00011	69367.4	HUMAN	Serum albumin
4	[18]	P18669	3	14.6	2.13	0.00031					4	20.1	1.96	0.001	2	11.8	2.6	0.00012					1	6.3	2.57	0.00021	28804.2	HUMAN	Phosphoglycerate mutase 1
4	[19]	P02743	2	11.7	2.86	2e-05					2	11.7	2.82	0.00013	2	11.7	3.19	9.3e-06	2	11.7	4.16	3.5e-07					25387.3	HUMAN	Serum amyloid P-component
4	[20]	P04792	3	18	2.68	0.00023	1	4.9	0.85	0.0068													1	8.3	1.38	0.0007	22782.7	HUMAN	Heat shock protein beta-1
4	[21]	P02741	2	8	2.71	3.2e-05	3	12.5	3.11	7.3e-06	3	12.5	2.59	3.4e-05	3	12.5	2.18	0.00022	1	4.5	2.29	6.2e-05	3	12.5	2.19	0.00021	25038.8	HUMAN	C-reactive protein
4	[22]	P31947													3	21	2.79	6.7e-05	1	4.8	2.53	0.0001					27774.3	HUMAN	14-3-3 protein sigma
4	[23]	P01623	3	31.2	2.75	0.00013	1	16.5	3.21	2.4e-05	2	24.8	2.94	7.7e-05	2	24.8	2.71	0.00021	1	16.5	2.39	0.00011	2	22.9	2.93	8e-05	11746.2	HUMAN	Ig kappa chain V-III region WOL
4	[24]	P01614	2	17.4	3.46	8.5e-06					2	17.4	0.98	0.0018									2	17.4	1.49	0.00041	12676.4	HUMAN	Ig kappa chain V-II region Cum
4	[25]	P07996																	3	3.2	2.26	0.00017					129384	HUMAN	Thrombospondin-1
4	[26]	P78417	3	13.7	2.48	8.1e-05					2	8.7	2.48	0.00011					2	10	1.7	0.00022	1	5.8	1.12	0.00092	27566.1	HUMAN	Glutathione S-transferase omega-1
4	[27]	B4RZM6	1	4.4	1.87	0.0075					2	8.5	2.93	7.9e-05	1	4.4	2.27	0.0013	1	4.4	2.85	0.00011	2	8.5	2.61	0.00018	27957.9	ALTMD	2,3-bisphosphoglycerate-dependent phosphoglycerate mutase
4	[28]	P09382					2	20	2.98	6.5e-05																	14715.8	HUMAN	Galectin-1
4	[29]	P02078	1	7	2.27	0.00016	2	16.9	2.98	6.6e-05	1	7	1.68	0.00067	1	7	2.22	0.00057	1	7	1.61	0.00082	1	7	1.05	0.0018	15751.2	CAPHI	Hemoglobin subunit beta-C
4	[30]	P25788	2	8.6	2.47	0.00058													1	5.5	0.46	0.0093					28433.5	HUMAN	Proteasome subunit alpha type-3
4	[31]	P07339																	3	9.5	1.58	0.0011					44552.6	HUMAN	Cathepsin D
4	[32]	P05109	1	11.8	1.93	0.0015	1	11.8	1.93	0.0013	2	20.4	2	0.0043													10834.6	HUMAN	Protein S100-A8
4	[33]	Q13642									2	7.1	2.33	0.00016													36263.4	HUMAN	Four and a half LIM domains protein 1
4	[34]	P02792					1	9.1	3.1	2.3e-05	2	17.7	2.83	1.3e-05													20019.8	HUMAN	Ferritin light chain
4	[35]	Q99497	2	22.2	2.21	8.4e-05					1	8.5	0.63	0.0047	2	16.9	1.62	0.0014	2	12.2	1.73	0.00068	1	8.5	3.19	2e-05	19891.2	HUMAN	Protein DJ-1
4	[36]	P00746	3	14.6	1.44	0.0031																					27033.2	HUMAN	Complement factor D
4	[37]	P23528													2	18.1	1.56	0.0004					1	6.6	0.55	0.0021	18502.7	HUMAN	Cofilin-1
4	[38]	P15531					1	7.9	2.94	6.2e-05																	17148.9	HUMAN	Nucleoside diphosphate kinase A
4	[39]	P08294													1	6.7	2.82	0.00013									25851.1	HUMAN	Extracellular superoxide dismutase [Cu-Zn]
4	[40]	P02511																					3	12.6	1.33	0.00073	20159.1	HUMAN	Alpha-crystallin B chain
4	[41]	O00299													1	7.5	2.65	2.6e-05									26923	HUMAN	Chloride intracellular channel protein 1
4	[42]	P61981									1	4.5	2.57	0.00037	1	4.5	2.33	0.0011	1	3.6	0.75	0.0054					28302.8	HUMAN	14-3-3 protein gamma
4	[43]	P01625	1	7.9	0.81	0.0098													2	23.7	1.34	0.0012					12640.2	HUMAN	Ig kappa chain V-IV region Len
4	[44]	P06702	1	13.2	0.78	0.0026	2	28.1	0.92	0.0023	1	13.2	2.25	0.0001													13242.1	HUMAN	Protein S100-A9
4	[45]	P18969					1	8.5	2.07	0.0032					1	8.5	2.22	0.00069									15263.6	AILFU	Hemoglobin subunit alpha
4	[46]	Q96IU4	1	4.8	1.2	0.0022													1	4.8	0.28	0.0048	1	4.8	2.12	0.00015	22345.9	HUMAN	Abhydrolase domain-containing protein 14B
4	[47]	P60900	2	8.9	0.93	0.0058	1	5.3	1.27	0.0012	1	5.3	2.02	0.00059					1	5.3	1.76	0.0022	1	5.3	1.18	0.004	27399.7	HUMAN	Proteasome subunit alpha type-6
4	[48]	P15090	1	7.6	0.69	0.0076	1	7.6	1.69	0.00061																	14719	HUMAN	Fatty acid-binding protein, adipocyte
4	[49]	P07483					1	7.5	1.69	0.00061																	14774.8	RAT	Fatty acid-binding protein, heart
4	[50]	P47929					1	6.6	1.66	0.00077																	15075.2	HUMAN	Galectin-7
4	[51]	P00738									1	4.2	1.06	0.0015	1	4.2	1.64	0.00061									45205.7	HUMAN	Haptoglobin
4	[52]	P01632	1	7.9	1.59	0.0052																	1	7.9	0.94	0.0037	12717.6	MOUSE	Ig kappa chain V-I region S107A
4	[53]	P09651	1	4.3	1.54	0.00045																					38746.9	HUMAN	Heterogeneous nuclear ribonucleoprotein A1
4	[54]	P02753	1	5	1.49	0.00066	1	5	0.83	0.0036	1	5	0.62	0.0065													23010.2	HUMAN	Retinol-binding protein 4
4	[55]	P59665	1	9.6	1.48	0.00042																					10201.1	HUMAN	Neutrophil defensin 1
4	[56]	P80188																	1	5.6	1.45	7e-05	1	5.6	0.41	0.0019	22588.3	HUMAN	Neutrophil gelatinase-associated lipocalin
4	[57]	P01945	1	10.6	1.4	0.0035																					15248.5	MESAU	Hemoglobin subunit alpha
4	[58]	Q15365																					1	3.7	1.18	0.0003	37498.2	HUMAN	Poly(rC)-binding protein 1
4	[59]	P27348	1	5.7	1.09	0.0042									1	2.9	0.75	0.0033	1	2.9	0.63	0.0038					27764.5	HUMAN	14-3-3 protein theta
4	[60]	P04433													1	7.8	1.06	0.0085									12575.3	HUMAN	Ig kappa chain V-III region VG (Fragment)
4	[61]	P62805					1	11.7	1.05	0.0039																	11367.4	HUMAN	Histone H4
4	[62]	P07737					1	12.9	0.91	0.0014																	15054.4	HUMAN	Profilin-1
4	[63]	P06703													1	20	0.88	0.0032									10179.8	HUMAN	Protein S100-A6
4	[64]	P62258	1	4.3	0.83	0.0035																					29174.2	HUMAN	14-3-3 protein epsilon
4	[65]	Q9BGI3					1	9	0.52	0.0061					2	9	0.28	0.0098	1	9	0.6	0.0069					21946.2	BOVIN	Peroxiredoxin-2
4	[66]	P0C0L4									1	0.7	0.55	0.0036													192773	HUMAN	Complement C4-A
4	[67]	P30048																					1	4.7	0.46	0.0017	27692.9	HUMAN	Thioredoxin-dependent peroxide reductase, mitochondrial
4	[68]	P52565																	1	7.4	0.45	0.0036					23207.3	HUMAN	Rho GDP-dissociation inhibitor 1
4	[69]	Q2T9U5																	1	0.9	0.39	0.006					88254.6	BOVIN	Putative RNA exonuclease NEF-sp
5	[1]	P07451	12	44.2	3.47	8.1e-06	11	43.5	3.85	1.6e-06	11	43.8	3.44	9.3e-06	12	45.4	4.37	1.7e-07	7	28.1	3.46	8.5e-06	16	66.9	3.65	3.7e-06	29557.7	HUMAN	Carbonic anhydrase 3
5	[2]	P68871	11	61.2	3.04	5.1e-05	9	62.6	3.6	4.7e-06	8	49.7	3.91	1.2e-06	5	41.5	3.27	1.5e-05	2	18.4	3.02	3.3e-05	5	43.5	2.95	2.6e-05	15998.5	HUMAN	Hemoglobin subunit beta
5	[3]	P60174	8	43.4	3.67	3.4e-06	10	49.4	3.01	5.7e-05	6	30.1	3.33	1.4e-05	8	33.7	3.14	3.4e-05					8	37.8	2.98	5.5e-05	26669.7	HUMAN	Triosephosphate isomerase
5	[4]	P04406	8	33.1	4.56	7.8e-08	9	31.6	4.3	2.3e-07	8	27.8	3.18	2e-05	7	26.9	4.24	3e-07	4	15.2	1.32	0.002					36053.5	HUMAN	Glyceraldehyde-3-phosphate dehydrogenase
5	[5]	P63104	4	18.8	2.85	0.00011	5	24.9	2.71	0.00021	6	30.6	2.57	0.00037	10	43.3	2.86	0.00011					7	29.8	2.7	0.00022	27745.3	HUMAN	14-3-3 protein zeta/delta
5	[6]	P00338	8	23.8	2.68	0.00023	5	18.1	3.28	1.1e-05	8	24.4	3	5.9e-05	9	24.1	3.34	1.4e-05	9	27.4	2.94	7.7e-05	6	19.3	2.79	0.00015	36689.1	HUMAN	L-lactate dehydrogenase A chain
5	[7]	P40925	5	21.6	3.09	2.3e-05	4	15.6	3.45	2.7e-06	6	22.5	2.5	3.8e-05	9	31.7	2.44	0.00038	6	23.1	3.76	2.3e-06	5	21.9	2.6	6.1e-05	36426.4	HUMAN	Malate dehydrogenase, cytoplasmic
5	[8]	P02144	6	38.3	2.16	0.00048	5	39	2.88	9.9e-05	7	48.1	2.81	9.7e-05	5	37	1.86	0.00039					1	10.4	1.84	0.00042	17184	HUMAN	Myoglobin
5	[9]	P01834	4	54.7	3.37	9.2e-06	2	23.6	2.74	2.6e-05	5	56.6	2.95	1.9e-05	4	54.7	2.27	6.2e-05					3	39.6	2.04	0.00018	11608.9	HUMAN	Ig kappa chain C region
5	[10]	P0CG05	4	55.7	2.99	6.1e-05	4	42.5	2.47	0.00057	6	81.1	2.84	6.8e-06	4	44.3	3.43	7e-06	2	23.6	1.29	0.0035	4	63.2	3.76	2.3e-06	11293.7	HUMAN	Ig lambda-2 chain C regions
5	[11]	P02768	4	8.5	2.57	8.8e-05	2	4.1	1.24	0.00087	5	11.3	1.93	0.00025	7	13.5	2.25	0.00011					3	5.7	1.44	0.0017	69367.4	HUMAN	Serum albumin
5	[12]	P07355													1	4.1	1.51	0.0026	5	17.7	3.19	2.7e-05					38604.4	HUMAN	Annexin A2
5	[13]	P16152	6	31.4	1.72	0.00094	5	17.7	1.85	0.00026	1	5.4	0.68	0.0067	5	25.3	2.28	0.00019	1	4	1.39	0.00067	1	4	0.97	0.0038	30375.2	HUMAN	Carbonyl reductase [NADPH] 1
5	[14]	P09211	1	5.7	0.48	0.0068	4	27.6	2.54	0.00015					1	5.7	1.04	0.0016									23356	HUMAN	Glutathione S-transferase P
5	[15]	P62937	1	11.5	1.03	0.00038	3	27.3	3.87	7.3e-07					1	11.5	0.93	0.00035									18012.7	HUMAN	Peptidyl-prolyl cis-trans isomerase A
5	[16]	P10990	2	9	1.21	0.0013					4	14.6	2.37	0.00031	1	4.3	0.63	0.0035					1	4.3	0.25	0.0055	41827.2	STRFN	Actin-15A
5	[17]	P08294	1	6.7	2.56	6.7e-05	2	10	1.62	0.0028	1	6.7	2.79	2.2e-05	2	10	2.85	0.00011	3	15.4	2.87	0.0001	1	6.7	2.09	7.1e-05	25851.1	HUMAN	Extracellular superoxide dismutase [Cu-Zn]
5	[18]	P69905	3	25.4	2.67	0.00025	3	16.9	2.56	0.00039	2	16.9	2.6	0.00033	2	16.9	1.31	0.0024	1	10.6	1.58	0.00019	2	16.9	1.47	0.0026	15257.7	HUMAN	Hemoglobin subunit alpha
5	[19]	P21695	1	4.3	1.3	0.0028					4	12.3	2.42	0.00025													37568	HUMAN	Glycerol-3-phosphate dehydrogenase [NAD+], cytoplasmic
5	[20]	P15259	1	6.3	1.94	0.00059	3	20.2	1.11	0.0017					4	15	2.39	0.00019					2	10.3	2.1	0.00041	28766.4	HUMAN	Phosphoglycerate mutase 2
5	[21]	Q6NRY9	2	8.1	2.23	0.0016	1	4.5	2.37	0.00088	2	8.1	2.37	0.00088	1	6.5	1.41	0.0014					3	14.6	2.18	0.002	28244.8	XENLA	14-3-3 protein gamma-B
5	[22]	P02647					3	14.2	2.49	7.2e-05	2	7.9	1.09	0.0023	1	5.2	1.14	0.0014									30778.1	HUMAN	Apolipoprotein A-I
5	[23]	P00915									3	8.4	2.65	4.8e-05	1	4.6	1.4	0.0018					4	18.8	1.86	0.00011	28870.4	HUMAN	Carbonic anhydrase 1
5	[24]	P00325									4	12.5	1.49	0.0036													39854.9	HUMAN	Alcohol dehydrogenase 1B
5	[25]	P01620					2	24.8	3.25	2e-05					2	24.8	2.05	0.0012									11775.2	HUMAN	Ig kappa chain V-III region SIE
5	[26]	P40926	5	22.5	1.22	0.002	4	18	1.77	0.00029	5	19.5	1.09	0.0015	3	14.8	0.82	0.0031	3	10.7	1.51	0.0045	3	12.7	1.03	0.0084	35503.6	HUMAN	Malate dehydrogenase, mitochondrial
5	[27]	P62258	2	9	1.77	0.0015	2	9	1.75	0.0042	1	4.3	1.12	0.0042	2	9	2.17	0.0011	2	9	1.87	0.0024	3	13.7	1.68	0.002	29174.2	HUMAN	14-3-3 protein epsilon
5	[28]	P67936									1	5.6	0.83	0.0021					2	10.5	2.65	0.00027					28522	HUMAN	Tropomyosin alpha-4 chain
5	[29]	P04083													1	4	0.68	0.0062	6	26.6	1.19	0.00077					38714.6	HUMAN	Annexin A1
5	[30]	P15090	2	14.4	2.32	0.00044									1	7.6	1.13	0.00041									14719	HUMAN	Fatty acid-binding protein, adipocyte
5	[31]	B2JC95	1	4.4	1.02	0.0046	2	8.5	2.48	0.0004	1	4.4	2.04	0.00081	1	4.4	2.46	0.0006					1	4.4	2.54	0.00042	27980.1	BURP8	2,3-bisphosphoglycerate-dependent phosphoglycerate mutase
5	[32]	O00299	2	12.4	1.23	0.0018	1	7.5	1.07	0.00049					3	14.5	1.27	0.0015					1	7.5	0.03	0.0093	26923	HUMAN	Chloride intracellular channel protein 1
5	[33]	P04075									2	6.6	1.65	0.00099													39420.4	HUMAN	Fructose-bisphosphate aldolase A
5	[34]	P00918	2	7.7	1.6	0.00063																					29246.3	HUMAN	Carbonic anhydrase 2
5	[35]	P05109					1	11.8	2.69	0.00017																	10834.6	HUMAN	Protein S100-A8
5	[36]	P02649									2	7.6	1.65	0.0019													36154.4	HUMAN	Apolipoprotein E
5	[37]	P32119					2	14.6	1.54	0.0019	1	5.6	0.72	0.0098													21892.1	HUMAN	Peroxiredoxin-2
5	[38]	P02743					1	7.2	1.69	0.00015					3	16.1	1.27	0.00055									25387.3	HUMAN	Serum amyloid P-component
5	[39]	P01703																					1	16.5	2.23	0.00048	10904.3	HUMAN	Ig lambda chain V-I region NEWM
5	[40]	P02088	1	6.8	1.53	0.002	1	6.8	2.2	0.00022	1	6.8	2.18	0.0012	1	6.8	1.79	0.0012	1	6.8	1.84	0.00063	1	6.8	0.97	0.0016	15840.3	MOUSE	Hemoglobin subunit beta-1
5	[41]	P01945					1	10.6	2.04	0.0036					1	10.6	1.13	0.0051					1	10.6	1.33	0.0047	15248.5	MESAU	Hemoglobin subunit alpha
5	[42]	P01973					1	10.6	2.04	0.0036					1	10.6	1.13	0.0051					1	10.6	1.33	0.0047	15104.4	LAMGL	Hemoglobin subunit alpha
5	[43]	P18969																					1	8.5	2	0.0043	15263.6	AILFU	Hemoglobin subunit alpha
5	[44]	P14550													1	3.1	0.86	0.0063	1	3.1	1.96	0.0051					36573.4	HUMAN	Alcohol dehydrogenase [NADP+]
5	[45]	P37837									2	6.8	1.16	0.0077													37540.5	HUMAN	Transaldolase
5	[46]	P06702	1	13.2	1.86	0.0014	1	13.2	0.82	0.0016																	13242.1	HUMAN	Protein S100-A9
5	[47]	A1UZX9									1	6.4	1.53	0.001													27892.9	BURMS	2,3-bisphosphoglycerate-dependent phosphoglycerate mutase
5	[48]	P01024	1	0.7	1.52	0.0011																					187150	HUMAN	Complement C3
5	[49]	P47756													1	3.6	1.47	0.0011	1	3.6	1.51	0.0035					31350.8	HUMAN	F-actin-capping protein subunit beta
5	[50]	P05413	1	7.5	1.32	0.0016																					14858.2	HUMAN	Fatty acid-binding protein, heart
5	[51]	P04179	1	6.3	1.29	0.0036																					24722.3	HUMAN	Superoxide dismutase [Mn], mitochondrial
5	[52]	P78417																					1	5.8	1.26	0.0017	27566.1	HUMAN	Glutathione S-transferase omega-1
5	[53]	P20231					1	5.1	0.24	0.0046					1	5.1	1.25	0.00039									30515.4	HUMAN	Tryptase beta-2
5	[54]	P04792	1	4.9	1.17	0.002																					22782.7	HUMAN	Heat shock protein beta-1
5	[55]	P27695													1	5.3	1.14	0.0013									35554.8	HUMAN	DNA-(apurinic or apyrimidinic site) lyase
5	[56]	P25789	1	3.8	1.13	0.0013																					29484.1	HUMAN	Proteasome subunit alpha type-4
5	[57]	P17931					1	5.6	1.05	0.0022																	26152.5	HUMAN	Galectin-3
5	[58]	P30086					2	19.8	0.72	0.0021																	21057	HUMAN	Phosphatidylethanolamine-binding protein 1
5	[59]	Q6B8Z0									1	2.5	0.98	0.0016													30879.4	GRATL	Acetylglutamate kinase
5	[60]	P00738									1	2.2	0.98	0.0049													45205.7	HUMAN	Haptoglobin
5	[61]	Q08257	1	3.3	0.93	0.00043																					35206.9	HUMAN	Quinone oxidoreductase
5	[62]	P01701																					1	15.3	0.85	0.0011	11452.8	HUMAN	Ig lambda chain V-I region NEW
5	[63]	P00357													1	4.5	0.83	0.00053									35716.3	HOMAM	Glyceraldehyde-3-phosphate dehydrogenase
5	[64]	P07483					1	7.5	0.83	0.0086																	14774.8	RAT	Fatty acid-binding protein, heart
5	[65]	P09382	1	14.1	0.81	0.0049																					14715.8	HUMAN	Galectin-1
5	[66]	Q6NZI2									1	2.8	0.76	0.00051	1	2.8	0.27	0.0046	1	2.8	0.55	0.0015	1	2.8	0.79	0.007	43476.5	HUMAN	Polymerase I and transcript release factor
5	[67]	P01625					1	7.9	0.78	0.0065																	12640.2	HUMAN	Ig kappa chain V-IV region Len
5	[68]	P07339																					1	2.4	0.76	0.0018	44552.6	HUMAN	Cathepsin D
5	[69]	Q13011	1	4.9	0.61	0.0077																					35816.5	HUMAN	Delta(3,5)-Delta(2,4)-dienoyl-CoA isomerase, mitochondrial
5	[70]	O44105	1	2.3	0.47	0.0099					1	2.3	0.59	0.0099													32176	DROSU	Glyceraldehyde-3-phosphate dehydrogenase 2 (Fragment)
5	[71]	P02741													1	4.5	0.53	0.0039									25038.8	HUMAN	C-reactive protein
5	[72]	P08758																	2	9.7	0.31	0.0083					35937.1	HUMAN	Annexin A5
5	[73]	P01857									1	2.4	0.48	0.0091													36106.2	HUMAN	Ig gamma-1 chain C region
5	[74]	P17661									1	3.4	0.47	0.0062													53536.2	HUMAN	Desmin
5	[75]	Q13642					1	3.4	0.44	0.0047																	36263.4	HUMAN	Four and a half LIM domains protein 1
5	[76]	P25786																	1	4.2	0.23	0.0044					29555.9	HUMAN	Proteasome subunit alpha type-1
6	[1]	P06732	15	48.6	3.86	1.6e-06	8	27.3	1.91	0.00074	23	64	3.37	1.2e-05	10	31.2	2.47	0.00039					18	63.3	2.73	0.00018	43101.5	HUMAN	Creatine kinase M-type
6	[2]	P04075	20	64.6	3.28	1.8e-05	13	38.5	3.45	8.7e-06	12	42	3.72	2.8e-06	9	32.1	3.18	2.8e-05	11	37.6	3.75	2.5e-06	15	56	3.68	3.4e-06	39420.4	HUMAN	Fructose-bisphosphate aldolase A
6	[3]	P04406	13	42.7	3.67	3.5e-06	9	36.7	3.93	1.1e-06	3	9.6	2.26	0.0014	12	41.5	4.13	4.9e-07	14	43.9	4.18	4e-07	10	44.5	3.64	4e-06	36053.5	HUMAN	Glyceraldehyde-3-phosphate dehydrogenase
6	[4]	P08670	7	21.2	2.54	0.00043	6	16.5	2.55	0.00039	12	28.1	3.17	2.9e-05	6	13.7	1.89	0.00042	14	30.9	2.84	0.00012	7	14.6	3.33	1.4e-05	53652.1	HUMAN	Vimentin
6	[5]	P10990	11	33	4.01	8.2e-07	8	21.5	3.65	3.8e-06	8	25	4.19	3.8e-07	4	13	3.24	2.2e-05	6	20.2	3.24	2.1e-05	9	26.9	3.01	5.6e-05	41827.2	STRFN	Actin-15A
6	[6]	P68871	11	61.2	4.34	2e-07	6	43.5	4.28	2.6e-07	1	9.5	3.66	3.5e-06	2	15.6	2.59	4.3e-05	3	24.5	1.08	0.0014	1	9.5	3.01	4.2e-06	15998.5	HUMAN	Hemoglobin subunit beta
6	[7]	P00738	7	18	2.97	6.7e-05	8	22.2	3.05	4.9e-05	12	30.5	4.23	3.2e-07	10	24.9	3.57	5.3e-06	8	24.9	1.83	0.00069	12	28.3	4.07	5.8e-07	45205.7	HUMAN	Haptoglobin
6	[8]	P00325	12	48.5	2.78	0.00015	8	38.7	2.8	4.9e-05	11	38.1	3.92	1.2e-06	7	23.7	3.2	1.4e-05	9	29.3	2.36	0.00093	8	32.8	2.1	0.0028	39854.9	HUMAN	Alcohol dehydrogenase 1B
6	[9]	P13929									9	27.4	3.43	6.4e-06													46932.2	HUMAN	Beta-enolase
6	[10]	P02144	8	59.7	3.99	8.7e-07	6	47.4	3.12	3.6e-05					1	9.1	1.59	0.00041									17184	HUMAN	Myoglobin
6	[11]	P17174	7	24	2.3	0.0012					9	36.8	3.13	2.4e-05									2	7	1.42	0.0061	46247.9	HUMAN	Aspartate aminotransferase, cytoplasmic
6	[12]	P00558	5	16.8	1.55	0.00099	1	3.6	0.92	0.0022	6	18.7	4.27	2.7e-07									1	3.6	2.74	8.6e-05	44615.1	HUMAN	Phosphoglycerate kinase 1
6	[13]	P60174	1	6	2.17	8.8e-05	6	30.9	3	6e-05					1	6	3.08	2.5e-05									26669.7	HUMAN	Triosephosphate isomerase
6	[14]	Q9TS35	7	61.3	2.63	0.00029																	1	6.3	0.69	0.0015	15267.6	HYLLA	Hemoglobin subunit alpha-1
6	[15]	P07451	1	5	2.67	1.7e-05	6	30.4	3.26	3.6e-06	4	15	3.01	1.9e-05	6	31.5	2.43	7.3e-05									29557.7	HUMAN	Carbonic anhydrase 3
6	[16]	P00338	2	7.8	2.6	0.00033	5	16.3	2.88	0.0001	1	3.6	3.41	1e-05	5	22.3	3.35	1.4e-05	1	3.6	0.59	0.0059	1	3.6	1.97	0.0012	36689.1	HUMAN	L-lactate dehydrogenase A chain
6	[17]	P02768	2	3.8	0.86	0.0059	2	4.1	1.73	0.00045	6	11.5	2.44	0.00017	5	11.3	1.37	0.00097					4	7.9	2.3	0.0001	69367.4	HUMAN	Serum albumin
6	[18]	P37837	1	4.5	2.37	8.2e-05									3	10.4	2.74	0.00018	5	17.5	2.71	0.00021					37540.5	HUMAN	Transaldolase
6	[19]	P01834	2	23.6	1.68	0.00016	3	39.6	3.71	6.9e-07	1	16	3.45	1.7e-06	2	23.6	0.87	0.0045									11608.9	HUMAN	Ig kappa chain C region
6	[20]	P0CG05					3	42.5	3.44	6.8e-06	1	9.4	2.39	0.0008													11293.7	HUMAN	Ig lambda-2 chain C regions
6	[21]	P62736	2	7.7	2.1	0.00022					3	10.3	2.74	9.7e-05									1	2.9	2.36	0.00091	42009.4	HUMAN	Actin, aortic smooth muscle
6	[22]	P40925					3	10.8	2.09	0.00071					2	4.5	1.69	0.00015					3	11.4	1.9	0.00079	36426.4	HUMAN	Malate dehydrogenase, cytoplasmic
6	[23]	P02647					4	18.4	1.64	0.00069																	30778.1	HUMAN	Apolipoprotein A-I
6	[24]	P36952	3	11.7	1.15	0.0012	1	3.2	0.72	0.0018					3	11.2	1.8	0.00017	4	15.5	1.01	0.0018	1	3.2	0.97	0.001	42100.7	HUMAN	Serpin B5
6	[25]	P30740	1	2.6	0.76	0.0027													2	5.5	2.41	0.00061					42742.2	HUMAN	Leukocyte elastase inhibitor
6	[26]	P63261					1	8	0.73	0.0016	2	12.8	1.41	0.001	1	4.8	1.66	0.00014	1	4.8	4.05	6.7e-07	2	12.8	1.18	0.00037	41793.2	HUMAN	Actin, cytoplasmic 2
6	[27]	P09211					2	10.5	2.79	1.3e-05																	23356	HUMAN	Glutathione S-transferase P
6	[28]	P62937	3	28.5	2.02	6.6e-05	1	11.5	0.71	0.0008																	18012.7	HUMAN	Peptidyl-prolyl cis-trans isomerase A
6	[29]	P02545									2	3	1.77	0.0091													74140.1	HUMAN	Lamin-A/C
6	[30]	P06396	1	1.4	3.02	5.5e-05													1	1.4	1.21	0.001					85698.2	HUMAN	Gelsolin
6	[31]	P02088	1	6.8	1.92	0.00074	1	6.8	2.74	4.9e-05	1	6.8	1.71	0.00041	1	6.8	0.75	0.0098	1	6.8	1.9	0.00013					15840.3	MOUSE	Hemoglobin subunit beta-1
6	[32]	A4WRI4													1	3.8	2.55	3.7e-05					1	3.8	2.74	8.6e-05	41053.7	RHOS5	Phosphoglycerate kinase
6	[33]	Q12905	1	3.6	2.73	3.2e-05																					43062.5	HUMAN	Interleukin enhancer-binding factor 2
6	[34]	P06753	1	4.9	2.7	0.00011									1	4.9	0.6	0.0091									32819.1	HUMAN	Tropomyosin alpha-3 chain
6	[35]	P15121																	1	3.5	0.62	0.0096	2	5.1	1.45	0.0089	35853.7	HUMAN	Aldose reductase
6	[36]	P40121	2	6.9	1.69	0.00098	1	3.7	0.3	0.0034	1	3.7	2.06	0.00013	1	3.7	2.32	0.00025	1	3.7	2.09	0.00023	1	3.7	1.66	0.00061	38517.9	HUMAN	Macrophage-capping protein
6	[37]	Q01995	2	10.4	1.24	0.0046																					22611.1	HUMAN	Transgelin
6	[38]	P02763									1	5	2.12	0.00014					1	7.5	0.82	0.0088					23511.8	HUMAN	Alpha-1-acid glycoprotein 1
6	[39]	P13489									1	2.4	2.03	0.00057													49974	HUMAN	Ribonuclease inhibitor
6	[40]	P30165	1	5.3	2.03	0.00042																					41768.3	PEA	Actin-2
6	[41]	P01951	1	10.6	1.77	0.0021	1	10.6	2.02	0.0039	1	10.6	1.04	0.0049													15188.4	TALEU	Hemoglobin subunit alpha
6	[42]	P15104	1	2.9	1.91	0.0014	1	2.9	1.53	0.00078																	42064.8	HUMAN	Glutamine synthetase
6	[43]	P15090	1	7.6	1.71	0.00053																					14719	HUMAN	Fatty acid-binding protein, adipocyte
6	[44]	P23381	1	3.4	1.69	0.00036																					53165.9	HUMAN	Tryptophanyl-tRNA synthetase, cytoplasmic
6	[45]	Q6NZI2																					1	2.8	1.58	0.00013	43476.5	HUMAN	Polymerase I and transcript release factor
6	[46]	P93584																					1	8.9	1.47	0.00012	37232.9	SOLTU	Actin-82 (Fragment)
6	[47]	P05388					1	3.8	1.31	0.0002																	34273.8	HUMAN	60S acidic ribosomal protein P0
6	[48]	P02679									1	2	1.17	0.003													51512.1	HUMAN	Fibrinogen gamma chain
6	[49]	P32119	1	5.6	1.17	0.0092																					21892.1	HUMAN	Peroxiredoxin-2
6	[50]	Q14315					1	0.5	0.5	0.0025					1	0.5	1.09	0.0012									291025	HUMAN	Filamin-C
6	[51]	P00357																	1	4.5	0.99	0.0003					35716.3	HOMAM	Glyceraldehyde-3-phosphate dehydrogenase
6	[52]	P06727																					1	3	0.98	0.0032	45399.4	HUMAN	Apolipoprotein A-IV
6	[53]	P01605					1	8.3	0.97	0.003																	11834.3	HUMAN	Ig kappa chain V-I region Lay
6	[54]	P01024													1	0.7	0.86	0.003									187150	HUMAN	Complement C3
6	[55]	Q27527									1	1.8	0.82	0.007													46617.3	CAEEL	Enolase
6	[56]	P25311													1	7	0.38	0.0025									34259	HUMAN	Zinc-alpha-2-glycoprotein
6	[57]	P40926													1	6.5	0.37	0.0035									35503.6	HUMAN	Malate dehydrogenase, mitochondrial
6	[58]	P63104					1	4.9	0.26	0.0082																	27745.3	HUMAN	14-3-3 protein zeta/delta
6	[59]	P53447	1	7.7	0.23	0.0055																					39645.6	SPAAU	Fructose-bisphosphate aldolase B
7	[1]	P02768	23	40.7	3.18	2.8e-05	6	11.2	2.81	0.00014	25	43.7	3.38	1.2e-05	14	24.3	3.18	2.7e-05	4	7.9	1.83	0.00025	19	25.6	3.83	1.7e-06	69367.4	HUMAN	Serum albumin
7	[2]	P01009	10	28.5	4.04	7.3e-07	6	15.8	3.99	7e-07	20	46.4	3.71	2.9e-06	9	20.6	4.17	2.8e-07	6	12.9	2.14	0.0011	9	23.2	3.09	3e-05	46736.9	HUMAN	Alpha-1-antitrypsin
7	[3]	P06733	14	52.5	3.84	1.7e-06	10	29.3	3.54	6e-06	3	9.9	3.12	1.2e-05	9	25.3	3.43	6.1e-06	10	32.3	3.53	3e-06	2	5.5	3.22	9.3e-06	47169.4	HUMAN	Alpha-enolase
7	[4]	P10990	4	14.6	2.74	0.00018	8	26.3	3.34	1.4e-05	2	7.2	2.47	3.1e-05	4	14.6	2.49	0.00053	5	17.3	2.97	6.7e-05					41827.2	STRFN	Actin-15A
7	[5]	P04075					9	26.6	3.16	3e-05					7	25	2.83	0.00012	2	5.5	2.31	0.00039					39420.4	HUMAN	Fructose-bisphosphate aldolase A
7	[6]	P04406	5	20.9	2.55	0.00014	8	27.8	4.55	8e-08													1	3	0.13	0.009	36053.5	HUMAN	Glyceraldehyde-3-phosphate dehydrogenase
7	[7]	P01857	9	34.5	2.21	0.0005	5	20.3	2.12	0.0002	8	40	2.84	9.8e-05	4	16.1	2.79	0.00011	6	22.7	2.78	0.0001	4	13.6	2.84	0.00012	36106.2	HUMAN	Ig gamma-1 chain C region
7	[8]	P60174	7	35.3	2.97	6.9e-05	4	18.1	3.07	4.5e-05																	26669.7	HUMAN	Triosephosphate isomerase
7	[9]	P00738	7	18.2	2	0.0043	9	23.2	2.66	0.00023	5	11.3	1.77	0.009	7	20.4	4.21	2.4e-07	5	16.5	2.75	0.00017	5	14	2.1	0.0017	45205.7	HUMAN	Haptoglobin
7	[10]	P08670	4	11.4	2.55	7.3e-05	8	21.5	2.54	0.00034	2	5.4	1.05	0.0083	2	5.4	1.82	0.00024	1	3.4	0.68	0.0044					53652.1	HUMAN	Vimentin
7	[11]	P00558	6	17.5	1.96	0.0018	6	17.7	3.61	3.5e-06					6	17.5	4.09	5.8e-07	5	17.5	3.38	7.9e-06	2	6	2.29	0.00023	44615.1	HUMAN	Phosphoglycerate kinase 1
7	[12]	P06732	3	7.9	2.95	1.1e-05	6	14.7	2.28	0.00032					8	29.9	2.09	0.0009	7	30.2	2.6	0.00034					43101.5	HUMAN	Creatine kinase M-type
7	[13]	P01876	5	21.8	3.25	2.1e-05					5	17.6	3.55	5.8e-06	5	17	2.78	0.00016	2	5.1	1.76	0.0014	6	19.5	3.16	3e-05	37655	HUMAN	Ig alpha-1 chain C region
7	[14]	P01834	4	54.7	4.15	4.4e-07	3	39.6	1.27	0.00053																	11608.9	HUMAN	Ig kappa chain C region
7	[15]	P07451	5	25.8	2.59	0.00014	5	23.8	3.93	4.5e-07	3	11.5	1.08	0.0065													29557.7	HUMAN	Carbonic anhydrase 3
7	[16]	P06744	5	12.4	3.53	6.3e-06					3	6.6	3.11	3.7e-05									1	2	3.71	2.9e-06	63147.7	HUMAN	Glucose-6-phosphate isomerase
7	[17]	P02144	4	29.9	3.82	1.9e-06	1	9.1	2.13	0.00036																	17184	HUMAN	Myoglobin
7	[18]	Q5NVN0	5	10.7	1.61	0.0074					7	15.4	1.34	0.0098													58018.6	PONAB	Pyruvate kinase isozyme M1
7	[19]	P51884													5	18	2.68	4.2e-05	3	11.5	2.4	0.00079					38429.3	HUMAN	Lumican
7	[20]	P02035	3	25.3	3.28	1.8e-05	1	6.8	1.85	0.00025	2	16.4	2.68	1.5e-05	1	6.8	0.78	0.0015	2	16.4	2.15	0.00012	1	6.8	0.52	0.0044	15898.3	AOTTR	Hemoglobin subunit beta
7	[21]	P00338					3	11.1	2.43	0.00024																	36689.1	HUMAN	L-lactate dehydrogenase A chain
7	[22]	P02763	3	16.9	2.29	0.00031	2	9.5	2.29	0.00031	2	9.5	2.57	9.9e-05	2	12.4	2.95	3.7e-05	3	16.9	2.29	0.00052					23511.8	HUMAN	Alpha-1-acid glycoprotein 1
7	[23]	Q16851	1	1.8	0.5	0.007					4	9.3	2.41	0.00014									1	2.4	1.85	9.5e-05	56940.7	HUMAN	UTP--glucose-1-phosphate uridylyltransferase
7	[24]	P84856													2	11.4	3.07	4.4e-05									40445.8	CERPY	Actin, cytoplasmic 1
7	[25]	P02647	4	16.9	1.53	0.003																					30778.1	HUMAN	Apolipoprotein A-I
7	[26]	P0CG05	2	23.6	1.86	0.0065	2	23.6	2.74	8.1e-05																	11293.7	HUMAN	Ig lambda-2 chain C regions
7	[27]	P04179	2	12.6	2.15	0.0013																					24722.3	HUMAN	Superoxide dismutase [Mn], mitochondrial
7	[28]	Q06830	3	16.1	1.41	0.0051																					22110.5	HUMAN	Peroxiredoxin-1
7	[29]	P43490	3	9.6	1.54	0.0044																					55521.6	HUMAN	Nicotinamide phosphoribosyltransferase
7	[30]	P02750	2	5.8	1.79	0.0043	1	2.9	1.17	0.0093					2	5.8	2	0.0043	1	2.9	2.04	0.0035					38178.2	HUMAN	Leucine-rich alpha-2-glycoprotein
7	[31]	P02679					2	4.4	1.19	0.0025	2	4.4	1.92	0.0014									3	4.4	1.18	0.0029	51512.1	HUMAN	Fibrinogen gamma chain
7	[32]	A4WRI4	1	3.8	3.53	6.2e-06																					41053.7	RHOS5	Phosphoglycerate kinase
7	[33]	P02675									2	3.3	2.22	0.00056	1	1.8	0.51	0.0059									55928.7	HUMAN	Fibrinogen beta chain
7	[34]	P28838	3	7.7	1.19	0.0093																					56166.8	HUMAN	Cytosol aminopeptidase
7	[35]	O75874	2	7.2	1.7	0.00052																					46659.7	HUMAN	Isocitrate dehydrogenase [NADP] cytoplasmic
7	[36]	P01742									1	10.3	3.05	4.9e-05					1	10.3	2.17	0.0017					12472.1	HUMAN	Ig heavy chain V-I region EU
7	[37]	P13489	1	2.4	3	5.9e-05	1	2.4	1.72	0.00094									1	2.4	1.91	0.0034	1	2.4	0.2	0.0093	49974	HUMAN	Ribonuclease inhibitor
7	[38]	P01766									1	15.8	2.66	0.00025													13226.9	HUMAN	Ig heavy chain V-III region BRO
7	[39]	P00352	1	2.6	2.64	7e-06																					54862.3	HUMAN	Retinal dehydrogenase 1
7	[40]	P01620	1	16.5	2.53	0.00024																					11775.2	HUMAN	Ig kappa chain V-III region SIE
7	[41]	Q66HC0													1	2.3	2.52	0.00046									49804.6	RAT	EF-hand calcium-binding domain-containing protein 3
7	[42]	P09211	2	13.3	1.04	0.0037	2	13.3	1.09	0.0016																	23356	HUMAN	Glutathione S-transferase P
7	[43]	A1A8Z8	1	4.4	1.99	0.0044																					28556.6	ECOK1	2,3-bisphosphoglycerate-dependent phosphoglycerate mutase
7	[44]	P63104	1	4.9	1.94	0.0029	1	4.9	1.88	0.002																	27745.3	HUMAN	14-3-3 protein zeta/delta
7	[45]	P17174																	2	7.7	1.25	0.0013					46247.9	HUMAN	Aspartate aminotransferase, cytoplasmic
7	[46]	P12277					1	2.9	1.72	0.0007																	42644.7	HUMAN	Creatine kinase B-type
7	[47]	P00325					2	6.1	0.97	0.0041																	39854.9	HUMAN	Alcohol dehydrogenase 1B
7	[48]	P01625	1	7.9	1.52	0.00094																					12640.2	HUMAN	Ig kappa chain V-IV region Len
7	[49]	P01011	1	2.6	1.13	0.0043					2	5	1	0.0043	1	2.4	0.88	0.0069					1	2.4	1.23	0.0053	47651.3	HUMAN	Alpha-1-antichymotrypsin
7	[50]	P10989													1	4.8	1.44	7.9e-05									41765.1	SCHPO	Actin
7	[51]	O75390	2	4.9	0.92	0.0018													1	2.4	1.38	0.0016					51712.9	HUMAN	Citrate synthase, mitochondrial
7	[52]	P02774									1	2.3	1.26	0.0027													52964.2	HUMAN	Vitamin D-binding protein
7	[53]	Q43321	1	3.9	1.2	0.0011																					47597.6	ALNGL	Enolase
7	[54]	P69905	1	10.6	1.13	0.002																					15257.7	HUMAN	Hemoglobin subunit alpha
7	[55]	P16930																	1	3.1	1.05	0.0042					46374.8	HUMAN	Fumarylacetoacetase
7	[56]	A5F5I3																					1	3.5	0.9	0.0041	45807.4	VIBC3	Enolase
7	[57]	P01008													1	2.6	0.69	0.0011									52602.9	HUMAN	Antithrombin-III
7	[58]	P23381																	1	3.4	0.21	0.0075					53165.9	HUMAN	Tryptophanyl-tRNA synthetase, cytoplasmic
7	[59]	P40121					1	3.7	0.19	0.0057																	38517.9	HUMAN	Macrophage-capping protein
8	[1]	P02768	41	69.1	4.14	4.7e-07	30	44.5	4.22	3.3e-07	34	54	4.69	4.5e-08	32	46.6	3.83	1.8e-06	37	60.4	3.93	1.1e-06	38	56.2	3.97	9.4e-07	69367.4	HUMAN	Serum albumin
8	[2]	P01009	5	17.5	3.09	7.4e-06	9	22.2	3.06	4.7e-05	6	15.6	2.66	0.00014	9	20.3	3.08	2.1e-05	5	14.6	3.02	3.6e-05	2	4.1	1.31	0.0026	46736.9	HUMAN	Alpha-1-antitrypsin
8	[3]	P14618					7	10.2	2.28	0.0013					7	15.1	2.24	0.0015	7	16.9	2.73	0.00019					57937.4	HUMAN	Pyruvate kinase isozymes M1/M2
8	[4]	P04075	6	23.9	3.75	2.5e-06	6	13.5	2.48	0.00019					2	8	1.5	0.006									39420.4	HUMAN	Fructose-bisphosphate aldolase A
8	[5]	P01876	5	17.6	3.87	1.5e-06	5	16.7	3.23	2.2e-05	7	22.4	3.25	2.1e-05	5	17	3.23	2.3e-05	6	26.6	3.98	9.3e-07	5	17	3.12	3.5e-05	37655	HUMAN	Ig alpha-1 chain C region
8	[6]	P04406	8	23	2.73	1.8e-05	6	17.3	2.47	0.00035					3	5.7	1.52	0.0014									36053.5	HUMAN	Glyceraldehyde-3-phosphate dehydrogenase
8	[7]	P51884					2	7.4	1.87	0.00027					4	19.8	2.08	0.0016	5	19.5	2.7	0.00014					38429.3	HUMAN	Lumican
8	[8]	P00738	4	9.1	2.2	0.0018	1	1.5	0.45	0.0041	3	5.9	1.55	0.0056													45205.7	HUMAN	Haptoglobin
8	[9]	P07451	3	11.9	3.1	4e-05																					29557.7	HUMAN	Carbonic anhydrase 3
8	[10]	P01011	3	9.5	2.05	0.00067	2	5	1.39	0.004	2	6.9	1.84	0.00044	4	13.2	2.43	0.00019	1	2.4	0.63	0.0081	1	4.5	0.92	0.00036	47651.3	HUMAN	Alpha-1-antichymotrypsin
8	[11]	P10990	2	7.4	2.26	0.0014	3	10.4	2.53	0.00045																	41827.2	STRFN	Actin-15A
8	[12]	P02790	3	10	2.14	0.00027					2	4.8	2.18	0.0003	3	5.2	1.2	0.004	1	2.4	1.24	0.0045	2	2.8	1.21	0.0035	51676.8	HUMAN	Hemopexin
8	[13]	P12111													1	0.4	0.88	0.0021	4	1.4	1.9	0.0012					343668	HUMAN	Collagen alpha-3(VI) chain
8	[14]	P01857	2	6.1	1.57	0.0011	4	15.5	1.84	0.00093	3	10.3	1.43	0.0053	1	3.6	2.3	0.0011					2	6.1	1.23	0.0048	36106.2	HUMAN	Ig gamma-1 chain C region
8	[15]	P00338	2	6	2.34	0.00078	2	6	2.61	0.00032																	36689.1	HUMAN	L-lactate dehydrogenase A chain
8	[16]	P08107	3	6.2	1.55	0.0014													1	2.5	1.75	0.00093	3	5.6	1.55	0.004	70052.8	HUMAN	Heat shock 70 kDa protein 1A/1B
8	[17]	P00558	2	7.9	2.4	4.7e-05	1	2.4	1.59	0.00058																	44615.1	HUMAN	Phosphoglycerate kinase 1
8	[18]	O24581	1	2.6	3.36	4.3e-06																					73157.4	MAIZE	Luminal-binding protein 3
8	[19]	P68871	1	9.5	1.86	0.00016																	1	9.5	0.59	0.0032	15998.5	HUMAN	Hemoglobin subunit beta
8	[20]	P07900	1	1.6	1.83	0.0053																					84660.4	HUMAN	Heat shock protein HSP 90-alpha
8	[21]	P13796	1	2.2	1.68	0.00034																					70290	HUMAN	Plastin-2
8	[22]	P02040									1	6.8	1.42	0.00032	1	6.8	1.66	0.00034									15959.4	CEBAL	Hemoglobin subunit beta
8	[23]	P60174	1	6	1.22	0.00015																					26669.7	HUMAN	Triosephosphate isomerase
8	[24]	P01766													1	15.8	1.2	0.0053									13226.9	HUMAN	Ig heavy chain V-III region BRO
8	[25]	P06733					2	6.2	0.99	0.00084																	47169.4	HUMAN	Alpha-enolase
8	[26]	P69905					1	10.6	1.01	0.0053																	15257.7	HUMAN	Hemoglobin subunit alpha
8	[27]	P36871																	1	3	0.92	0.00028					61449.6	HUMAN	Phosphoglucomutase-1
8	[28]	P02545									1	1.2	0.85	0.0018													74140.1	HUMAN	Lamin-A/C
8	[29]	P06732													1	2.6	0.66	0.0092									43101.5	HUMAN	Creatine kinase M-type
9	[1]	P02768	32	47.5	3.55	5.7e-06	26	37.6	3.53	6.2e-06	27	44.8	4.14	4.6e-07	31	43	3.95	1.1e-06	17	31.5	3.38	9.5e-06	19	31.9	3.45	4.9e-06	69367.4	HUMAN	Serum albumin
9	[2]	P02787	9	13.9	2.25	0.00023	2	2.9	0.99	0.0038	15	20.1	3.23	1.8e-05	9	15.3	1.78	0.0004	3	4.6	1.8	0.00044	8	12.2	1.98	0.00024	77050.6	HUMAN	Serotransferrin
9	[3]	P35609	5	6.4	1.7	0.0036					11	12.6	3.61	4.4e-06	7	11.1	1.59	0.0042	4	6.4	2.31	0.00044	8	11.4	3	6e-05	103855	HUMAN	Alpha-actinin-2
9	[4]	P01871	1	2.4	2.36	0.00091	2	4	2.59	0.00035	6	14.2	2.93	8.1e-05	4	10.6	2.86	0.00011	3	9.5	2.14	0.0012	5	11.1	1.61	0.0017	49307	HUMAN	Ig mu chain C region
9	[5]	P01876	6	20.4	2.62	0.00025	3	9.9	2.39	0.00082	6	17.6	2.82	0.00013	5	16.1	2.26	0.0014					3	9.9	3	6e-05	37655	HUMAN	Ig alpha-1 chain C region
9	[6]	P21333	1	0.6	0.32	0.0084									6	2.8	2.78	5e-05	3	1.5	2.14	0.00018	3	1.7	1.23	0.00044	280741	HUMAN	Filamin-A
9	[7]	P10990	4	14.6	3.74	2.6e-06	4	14.6	2.4	0.00077	3	9.8	2.84	7.9e-05									4	12.8	1.93	0.00015	41827.2	STRFN	Actin-15A
9	[8]	P01023	1	0.5	0.88	0.006					3	2	2.7	0.00022	4	2.8	2.46	0.0004	4	3	2.25	0.00029	5	3.5	2.72	0.00019	163293	HUMAN	Alpha-2-macroglobulin
9	[9]	P08670	5	13.7	2.19	0.0011					5	13.9	2.06	0.00067	1	3.4	2.06	0.0003					2	3.4	1.07	0.0058	53652.1	HUMAN	Vimentin
9	[10]	P01009	4	12.2	2.48	0.00036	5	15.1	2.08	0.00031	4	10.5	2.64	7.2e-05	3	11	0.89	0.0022	4	12.4	1.63	0.00057	4	9.6	1.36	0.004	46736.9	HUMAN	Alpha-1-antitrypsin
9	[11]	P04075	1	2.5	1.85	0.0035	3	11	1.84	0.0034					1	2.5	0.82	0.0099					1	5.5	0.57	0.00094	39420.4	HUMAN	Fructose-bisphosphate aldolase A
9	[12]	P01857	5	18.5	1.48	0.0013	3	9.1	2.01	0.00048	2	7.9	1.67	0.0017	3	9.1	1.65	0.0005	2	6.1	1.67	0.0014	2	6.1	1.83	0.0025	36106.2	HUMAN	Ig gamma-1 chain C region
9	[13]	P18206	1	1	1.87	0.0073					3	3.7	1.97	0.0048					2	2.1	1.77	0.0069	2	1.7	1.82	0.009	123800	HUMAN	Vinculin
9	[14]	P02790	2	7.6	1.36	0.001	1	2.4	0.89	0.0022	3	5.2	2.32	0.00016	1	2.4	2.23	0.00029					1	2.4	1.35	0.0013	51676.8	HUMAN	Hemopexin
9	[15]	P06396	2	3.1	1.48	0.003	3	3.8	2.1	0.0002	2	2.8	1.3	0.0036	3	3.8	2.19	8.9e-05	2	2.3	3.49	6.3e-06	1	1.4	1.46	0.0014	85698.2	HUMAN	Gelsolin
9	[16]	P68871									2	15.6	1.55	0.00064	1	9.5	1.19	0.0012	2	15.6	1.8	0.0003	3	24.5	2.21	8.9e-05	15998.5	HUMAN	Hemoglobin subunit beta
9	[17]	P00738	3	6.2	1.31	0.0048					1	2.2	1.87	0.0074													45205.7	HUMAN	Haptoglobin
9	[18]	P08107	2	4.4	1.78	0.0026	1	2.5	0.81	0.0055																	70052.8	HUMAN	Heat shock 70 kDa protein 1A/1B
9	[19]	P00450	1	1.2	0.43	0.0052					1	1.2	2.97	6.2e-05									2	2.3	2.07	7.3e-05	122206	HUMAN	Ceruloplasmin
9	[20]	P69905									2	16.9	1.76	0.0014													15257.7	HUMAN	Hemoglobin subunit alpha
9	[21]	O77811									1	1.9	2.42	0.00061									1	1.9	1.74	0.00059	75991.9	HORSE	Lactotransferrin (Fragment)
9	[22]	P14618	1	1.5	2.28	0.0013	1	1.5	1.75	0.0097									1	1.5	1.43	0.0098	1	1.5	2.33	0.00071	57937.4	HUMAN	Pyruvate kinase isozymes M1/M2
9	[23]	A4WRI4	1	3.8	2.28	3.7e-05																					41053.7	RHOS5	Phosphoglycerate kinase
9	[24]	P00751									1	1.4	1.95	2.2e-05													85533.6	HUMAN	Complement factor B
9	[25]	P06733	2	6	1.66	0.00013																					47169.4	HUMAN	Alpha-enolase
9	[26]	P55072	1	1.5	1.38	0.00071	1	1.5	1.88	0.00042					1	1.5	1.45	0.00066	1	1.5	0.6	0.0049	1	1.5	0.5	0.0032	89322.6	HUMAN	Transitional endoplasmic reticulum ATPase
9	[27]	P01945									1	10.6	1.76	0.0014													15248.5	MESAU	Hemoglobin subunit alpha
9	[28]	P08246									1	3.7	1.53	0.00068					1	3.7	1.71	0.001					28518.3	HUMAN	Neutrophil elastase
9	[29]	P02088									1	6.8	1.47	0.00053					1	6.8	1.71	0.00068	1	6.8	1.05	0.0074	15840.3	MOUSE	Hemoglobin subunit beta-1
9	[30]	P07900	1	1.6	1.69	0.0035									1	1.9	0.98	0.00047					1	1.9	0.83	0.0031	84660.4	HUMAN	Heat shock protein HSP 90-alpha
9	[31]	P13639	2	2.2	1.23	0.00081																					95339	HUMAN	Elongation factor 2
9	[32]	Q80X90	1	0.8	1.45	0.0009																					277755	MOUSE	Filamin-B
9	[33]	P02679									1	2.4	1.26	0.0075													51512.1	HUMAN	Fibrinogen gamma chain
9	[34]	P01011									1	2.4	1.12	0.0083													47651.3	HUMAN	Alpha-1-antichymotrypsin
9	[35]	P51884													1	4.1	1.09	0.0024									38429.3	HUMAN	Lumican
9	[36]	P02763	1	7.5	0.72	0.0018																					23511.8	HUMAN	Alpha-1-acid glycoprotein 1
9	[37]	P04406	1	4.5	0.71	0.0065																					36053.5	HUMAN	Glyceraldehyde-3-phosphate dehydrogenase
9	[38]	P05155																	1	2	0.68	0.0076					55154.7	HUMAN	Plasma protease C1 inhibitor
9	[39]	[-P0A7T4]	1	22	0.47	0.003																					9190.6	ECOL6	30S ribosomal protein S16
9	[40]	Q14315													1	0.6	0.14	0.0057									291025	HUMAN	Filamin-C
10	[1]	Q14315	12	5.1	3.01	2.2e-05	5	2.1	2.11	0.00034	26	11.9	3.01	5.8e-05	7	3.3	2.19	0.00055	8	3.8	1.94	0.0006	16	8.1	3.7	3e-06	291025	HUMAN	Filamin-C
10	[2]	P02768	12	20.5	3.38	5.6e-06	19	31.4	3.38	9e-06	17	27.9	3.21	1.5e-05	21	33.7	3.9	1.2e-06	11	17.9	1.73	0.0022	16	25.1	3.06	4.5e-05	69367.4	HUMAN	Serum albumin
10	[3]	P01023	5	4.5	3.35	1.4e-05	5	3.9	2.86	0.00011	9	7.2	3.53	6.2e-06	5	4	2.98	6.5e-05	4	2.8	2.54	0.00023	7	5.8	2.89	9.5e-05	163293	HUMAN	Alpha-2-macroglobulin
10	[4]	P10987	7	22.9	3.22	2.4e-05	5	12.2	3.71	2.9e-06	8	22.6	3.74	2.5e-06	3	8.5	2.67	2.1e-05	5	13.3	1.93	0.00042	6	16	3.58	4.8e-06	41822.2	DROME	Actin-5C
10	[5]	P01876	4	12.7	2.48	0.00054	4	11.3	2.2	0.0018	4	11.9	1.99	0.0023	5	17	2.33	0.00062	2	7.4	1.97	0.0014	6	23.8	2.67	0.00025	37655	HUMAN	Ig alpha-1 chain C region
10	[6]	P02792	3	12.6	0.47	0.0057	2	17.7	2.82	5.1e-05	3	17.7	1.93	0.00023	2	17.7	0.35	0.0063	3	17.7	1.2	0.00084	5	26.9	2.93	2.1e-05	20019.8	HUMAN	Ferritin light chain
10	[7]	P01857	5	20.3	1.47	0.0011	3	10.3	2.31	6.9e-05	5	19.7	1.91	0.0011	2	7.9	1.61	0.0026	3	10.3	1.11	0.0015	4	15.5	1.87	0.00029	36106.2	HUMAN	Ig gamma-1 chain C region
10	[8]	P14618	4	10.9	2	0.0029	3	7.5	2.15	0.00079													3	7.2	1.86	0.0028	57937.4	HUMAN	Pyruvate kinase isozymes M1/M2
10	[9]	P04075					3	11	1.7	0.0016	2	8	3.1	2.8e-05	4	16.5	2.32	8.8e-05					4	16.5	1.34	0.0039	39420.4	HUMAN	Fructose-bisphosphate aldolase A
10	[10]	P08670	4	6.4	2.15	0.00052													1	3.4	1.36	0.00089	3	6.4	1.09	0.0026	53652.1	HUMAN	Vimentin
10	[11]	P00338	3	9	2.74	0.00018	3	10.2	3.07	3.7e-05					2	7.8	1.89	0.00018	1	3.6	0.54	0.0067					36689.1	HUMAN	L-lactate dehydrogenase A chain
10	[12]	P04406	4	21.8	1.89	0.00017	3	14.9	1.64	0.0012	5	19.4	1.42	0.00083	4	8.7	1.9	0.00066					1	4.5	1.16	0.0013	36053.5	HUMAN	Glyceraldehyde-3-phosphate dehydrogenase
10	[13]	P63267									2	7.4	2.68	4.8e-05									1	4.8	0.6	0.0013	41877.3	HUMAN	Actin, gamma-enteric smooth muscle
10	[14]	P18985	2	16.4	1.65	0.00018	3	31.5	1.85	0.00032	3	22.6	2.16	0.00014					2	16.4	1.14	0.00041	2	16.4	3.31	5.5e-07	15952.4	CALAR	Hemoglobin subunit beta
10	[15]	P02794	3	18.6	1.72	0.0012					2	13.1	1.57	0.0037					2	12	1.09	0.00099	2	12.6	1.86	0.0019	21225.8	HUMAN	Ferritin heavy chain
10	[16]	P69905									2	16.9	2.19	0.0019	2	16.9	0.55	0.0077									15257.7	HUMAN	Hemoglobin subunit alpha
10	[17]	P01871	1	2.4	1.07	0.0044									2	6	0.49	0.0073					2	4.2	2.42	2.7e-05	49307	HUMAN	Ig mu chain C region
10	[18]	P00738					1	2.2	1.74	0.0026													3	6.4	1.23	0.0057	45205.7	HUMAN	Haptoglobin
10	[19]	P02144					2	9.7	1.67	0.00039	1	9.1	1.75	0.0011	1	9.1	2.41	0.00028									17184	HUMAN	Myoglobin
10	[20]	P01942					1	10.6	2.11	0.00015																	15085.3	MOUSE	Hemoglobin subunit alpha
10	[21]	P07483													1	7.5	1.14	0.00095					1	7.5	1.86	0.00049	14774.8	RAT	Fatty acid-binding protein, heart
10	[22]	P01009									2	4.8	1.08	0.0075													46736.9	HUMAN	Alpha-1-antitrypsin
10	[23]	P09211					1	5.7	1.53	0.0002																	23356	HUMAN	Glutathione S-transferase P
10	[24]	P32119					1	5.6	1.45	0.0027																	21892.1	HUMAN	Peroxiredoxin-2
10	[25]	O60662									1	1.8	1.22	0.0069													68037.8	HUMAN	Kelch repeat and BTB domain-containing protein 10
10	[26]	P15090													1	7.6	1.14	0.00095									14719	HUMAN	Fatty acid-binding protein, adipocyte
10	[27]	Q8WZ42																					4	0.1	0.59	0.0033	3.81622e+06	HUMAN	Titin
10	[28]	P68363	1	3.3	1.08	0.00048																					50152.1	HUMAN	Tubulin alpha-1B chain
10	[29]	P08107									1	2	1.05	0.0037													70052.8	HUMAN	Heat shock 70 kDa protein 1A/1B
10	[30]	P60709									1	8	0.97	0.0013													41737.1	HUMAN	Actin, cytoplasmic 1
10	[31]	P60174													1	6	0.9	0.00082									26669.7	HUMAN	Triosephosphate isomerase
10	[32]	P01973	1	10.6	0.88	0.0033									1	10.6	0.55	0.0077									15104.4	LAMGL	Hemoglobin subunit alpha
10	[33]	P01834					1	6.6	0.86	0.00039	1	15.1	0.26	0.0074													11608.9	HUMAN	Ig kappa chain C region
10	[34]	P13639	1	1.3	0.82	0.0051																					95339	HUMAN	Elongation factor 2
10	[35]	P00450									1	1.2	0.77	0.0041													122206	HUMAN	Ceruloplasmin
10	[36]	P01024	2	1.9	0.62	0.0026																					187150	HUMAN	Complement C3
10	[37]	P04350	1	2	0.29	0.0033	1	2	0.67	0.0017																	49586.2	HUMAN	Tubulin beta-4 chain
10	[38]	P01945													1	10.6	0.55	0.0077									15248.5	MESAU	Hemoglobin subunit alpha
10	[39]	O24581					1	2.6	0.45	0.0019																	73157.4	MAIZE	Luminal-binding protein 3
10	[40]	P02679									1	2.4	0.24	0.0091													51512.1	HUMAN	Fibrinogen gamma chain
10	[41]	P02751									1	0.7	0.21	0.0056													262627	HUMAN	Fibronectin
Search Compare in ProteinProspector 5.7.1
© Copyright (2003-2011) The Regents of the University of California.
